# Supplementary material for: Molecular and morphological data of the freshwater fish Glandulocauda melanopleura (Characiformes: Characidae) provide evidences of river captures and local differentiation in the Brazilian Atlantic Forest
Source: PLoS One. 2018 Mar 26;13(3):e0194247. doi: 10.1371/journal.pone.0194247 (PMC5868800; doi:10.1371/journal.pone.0194247)
Supplement: S1 File — (TXT) [file pone.0194247.s004.txt]

>70003_Msylvicola_Prado_BA
AAATCAAAGTATAAGAGGTCCTACCTGCCCAGTGACATTA-AGTTAAACGGCCGCGGTAT
TTTGACCGTGCTAAGGTAGCGCAATCACTTGTCTTTTAAATGAAGACCTGTATGAATGGT
GGAACGAGGGCTTAACTGTCTCCCTTTTCAGGTCAGTGAAATTGATCTGCCCGTGCAGAA
GCGGACATAAGAATACAAGACGAGAAGACCCTTTGGAGC-TTAAGACA-CAAGATCAACT
ATGTCAAAA-CCCCTATAAAAGGATAATAAACAAAATATA-AACTGATCAAAGTCTTCGG
TTGGGGCGACCACGGGGGAAAACGAAGCCCCCATGTGGA-ATGGGATA---AAACCTA-A
AACCACGAGGGACACCTCTAAGTCACAGAACATCTGACCAAA-A-GATCCGGCACCAAA-
GCCGATCAACGAACCAAGTTACCCTAGGGATAACAGCGCAATCCCCTCCAAGAGTCCATA
TCGACAAGGGGGTTTACGACCTCGATGTTGGATCAGGACAT
>70004_Msylvicola_Prado_BA
AAATCAAAGTATAAGAGGTCCTACCTGCCCAGTGACATTA-AGTTAAACGGCCGCGGTAT
TTTGACCGTGCTAAGGTAGCGCAATCACTTGTCTTTTAAATGAAGACCTGTATGAATGGT
GGAACGAGGGCTTAACTGTCTCCCTTTTCAGGTCAGTGAAATTGATCTGCCCGTGCAGAA
GCGGACATAAGAATACAAGACGAGAAGACCCTTTGGAGC-TTAAGACA-CAAGATCAACT
ATGTCAAAA-CCCCTATAAAAGGATAATAAACAAAATATA-AACTGATCAAAGTCTTCGG
TTGGGGCGACCACGGGGGAAAACGAAGCCCCCATGTGGA-ATGGGATA---AAACCTA-A
AACCACGAGGGACACCTCTAAGTCACAGAACATCTGACCAAA-A-GATCCGGCACCAAA-
GCCGATCAACGAACCAAGTTACCCTAGGGATAACAGCGCAATCCCCTCCAAGAGTCCATA
TCGACAAGGGGGTTTACGACCTCGATGTTGGATCAGGACAT
>70005_Msylvicola_Prado_BA
AAATCAAAGTATAAGAGGTCCTACCTGCCCAGTGACATTA-AGTTAAACGGCCGCGGTAT
TTTGACCGTGCTAAGGTAGCGCAATCACTTGTCTTTTAAATGAAGACCTGTATGAATGGT
GGAACGAGGGCTTAACTGTCTCCCTTTTCAGGTCAGTGAAATTGATCTGCCCGTGCAGAA
GCGGACATAAGAATACAAGACGAGAAGACCCTTTGGAGC-TTAAGACA-CAAGATCAACT
ATGTCAAAA-CCCCTATAAAAGGATAATAAACAAAATATA-AACTGATCAAAGTCTTCGG
TTGGGGCGACCACGGGGGAAAACGAAGCCCCCATGTGGA-ATGGGATA---AAACCTA-A
AACCACGAGGGACACCTCTAAGTCACAGAACATCTGACCAAA-A-GATCCGGCACCAAA-
GCCGATCAACGAACCAAGTTACCCTAGGGATAACAGCGCAATCCCCTCCAAGAGTCCATA
TCGACAAGGGGGTTTACGACCTCGATGTTGGATCAGGACAT
>70006_Msylvicola_Prado_BA
AAATCAAAGTATAAGAGGTCCTACCTGCCCAGTGACATTA-AGTTAAACGGCCGCGGTAT
TTTGACCGTGCTAAGGTAGCGCAATCACTTGTCTTTTAAATGAAGACCTGTATGAATGGT
GGAACGAGGGCTTAACTGTCTCCCTTTTCAGGTCAGTGAAATTGATCTGCCCGTGCAGAA
GCGGACATAAGAATACAAGACGAGAAGACCCTTTGGAGC-TTAAGACA-CAAGATCAACT
ATGTCAAAA-CCCCTATAAAAGGATAATAAACAAAATATA-AACTGATCAAAGTCTTCGG
TTGGGGCGACCACGGGGGAAAACGAAGCCCCCATGTGGA-ATGGGATA---AAACCTA-A
AACCACGAGGGACACCTCTAAGTCACAGAACATCTGACCAAA-A-GATCCGGCACCAAA-
GCCGATCAACGAACCAAGTTACCCTAGGGATAACAGCGCAATCCCCTCCAAGAGTCCATA
TCGACAAGGGGGTTTACGACCTCGATGTTGGATCAGGACAT
>70007_Msylvicola_Prado_BA
AAATCAAAGTATAAGAGGTCCTACCTGCCCAGTGACATTA-AGTTAAACGGCCGCGGTAT
TTTGACCGTGCTAAGGTAGCGCAATCACTTGTCTTTTAAATGAAGACCTGTATGAATGGT
GGAACGAGGGCTTAACTGTCTCCCTTTTCAGGTCAGTGAAATTGATCTGCCCGTGCAGAA
GCGGACATAAGAATACAAGACGAGAAGACCCTTTGGAGC-TTAAGACA-CAAGATCAACT
ATGTCAAAA-CCCCTATAAAAGGATAATAAACAAAATATA-AACTGATCAAAGTCTTCGG
TTGGGGCGACCACGGGGGAAAACGAAGCCCCCATGTGGA-ATGGGATA---AAACCTA-A
AACCACGAGGGACACCTCTAAGTCACAGAACATCTGACCAAA-A-GATCCGGCACCAAA-
GCCGATCAACGAACCAAGTTACCCTAGGGATAACAGCGCAATCCCCTCCAAGAGTCCATA
TCGACAAGGGGGTTTACGACCTCGATGTTGGATCAGGACAT
>70008_Msylvicola_Prado_BA
AAATCAAAGTATAAGAGGTCCTACCTGCCCAGTGACATTA-AGTTAAACGGCCGCGGTAT
TTTGACCGTGCTAAGGTAGCGCAATCACTTGTCTTTTAAATGAAGACCTGTATGAATGGT
GGAACGAGGGCTTAACTGTCTCCCTTTTCAGGTCAGTGAAATTGATCTGCCCGTGCAGAA
GCGGACATAAGAATACAAGACGAGAAGACCCTTTGGAGC-TTAAGACA-CAAGATCAACT
ATGTCAAAA-CCCCTATAAAAGGATAATAAACAAAATATA-AACTGATCAAAGTCTTCGG
TTGGGGCGACCACGGGGGAAAACGAAGCCCCCATGTGGA-ATGGGATA---AAACCTA-A
AACCACGAGGGACACCTCTAAGTCACAGAACATCTGACCAAA-A-GATCCGGCACCAAA-
GCCGATCAACGAACCAAGTTACCCTAGGGATAACAGCGCAATCCCCTCCAAGAGTCCATA
TCGACAAGGGGGTTTACGACCTCGATGTTGGATCAGGACAT
>70009_Msylvicola_Prado_BA
AAATCAAAGTATAAGAGGTCCTACCTGCCCAGTGACATTA-AGTTAAACGGCCGCGGTAT
TTTGACCGTGCTAAGGTAGCGCAATCACTTGTCTTTTAAATGAAGACCTGTATGAATGGT
GGAACGAGGGCTTAACTGTCTCCCTTTTCAGGTCAGTGAAATTGATCTGCCCGTGCAGAA
GCGGACATAAGAATACAAGACGAGAAGACCCTTTGGAGC-TTAAGACA-CAAGATCAACT
ATGTCAAAA-CCCCTATAAAAGGATAATAAACAAAATATA-AACTGATCAAAGTCTTCGG
TTGGGGCGACCACGGGGGAAAACGAAGCCCCCATGTGGA-ATGGGATA---AAACCTA-A
AACCACGAGGGACACCTCTAAGTCACAGAACATCTGACCAAA-A-GATCCGGCACCAAA-
GCCGATCAACGAACCAAGTTACCCTAGGGATAACAGCGCAATCCCCTCCAAGAGTCCATA
TCGACAAGGGGGTTTACGACCTCGATGTTGGATCAGGACAT
>70010_Msylvicola_Prado_BA
AAATCAAAGTATAAGAGGTCCTACCTGCCCAGTGACATTA-AGTTAAACGGCCGCGGTAT
TTTGACCGTGCTAAGGTAGCGCAATCACTTGTCTTTTAAATGAAGACCTGTATGAATGGT
GGAACGAGGGCTTAACTGTCTCCCTTTTCAGGTCAGTGAAATTGATCTGCCCGTGCAGAA
GCGGACATAAGAATACAAGACGAGAAGACCCTTTGGAGC-TTAAGACA-CAAGATCAACT
ATGTCAAAA-CCCCTATAAAAGGATAATAAACAAAATATA-AACTGATCAAAGTCTTCGG
TTGGGGCGACCACGGGGGAAAACGAAGCCCCCATGTGGA-ATGGGATA---AAACCTA-A
AACCACGAGGGACACCTCTAAGTCACAGAACATCTGACCAAA-A-GATCCGGCACCAAA-
GCCGATCAACGAACCAAGTTACCCTAGGGATAACAGCGCAATCCCCTCCAAGAGTCCATA
TCGACAAGGGGGTTTACGACCTCGATGTTGGATCAGGACAT
>70011_Msylvicola_Prado_BA
AAATCAAAGTATAAGAGGTCCTACCTGCCCAGTGACATTA-AGTTAAACGGCCGCGGTAT
TTTGACCGTGCTAAGGTAGCGCAATCACTTGTCTTTTAAATGAAGACCTGTATGAATGGT
GGAACGAGGGCTTAACTGTCTCCCTTTTCAGGTCAGTGAAATTGATCTGCCCGTGCAGAA
GCGGACATAAGAATACAAGACGAGAAGACCCTTTGGAGC-TTAAGACA-CAAGATCAACT
ATGTCAAAA-CCCCTATAAAAGGATAATAAACAAAATATA-AACTGATCAAAGTCTTCGG
TTGGGGCGACCACGGGGGAAAACGAAGCCCCCATGTGGA-ATGGGATA---AAACCTA-A
AACCACGAGGGACACCTCTAAGTCACAGAACATCTGACCAAA-A-GATCCGGCACCAAA-
GCCGATCAACGAACCAAGTTACCCTAGGGATAACAGCGCAATCCCCTCCAAGAGTCCATA
TCGACAAGGGGGTTTACGACCTCGATGTTGGATCAGGACAT
>70012_Msylvicola_Prado_BA
AAATCAAAGTATAAGAGGTCCTACCTGCCCAGTGACATTA-AGTTAAACGGCCGCGGTAT
TTTGACCGTGCTAAGGTAGCGCAATCACTTGTCTTTTAAATGAAGACCTGTATGAATGGT
GGAACGAGGGCTTAACTGTCTCCCTTTTCAGGTCAGTGAAATTGATCTGCCCGTGCAGAA
GCGGACATAAGAATACAAGACGAGAAGACCCTTTGGAGC-TTAAGACA-CAAGATCAACT
ATGTCAAAA-CCCCTATAAAAGGATAATAAACAAAATATA-AACTGATCAAAGTCTTCGG
TTGGGGCGACCACGGGGGAAAACGAAGCCCCCATGTGGA-ATGGGATA---AAACCTA-A
AACCACGAGGGACACCTCTAAGTCACAGAACATCTGACCAAA-A-GATCCGGCACCAAA-
GCCGATCAACGAACCAAGTTACCCTAGGGATAACAGCGCAATCCCCTCCAAGAGTCCATA
TCGACAAGGGGGTTTACGACCTCGATGTTGGATCAGGACAT
>70013_Msylvicola_Prado_BA
AAATCAAAGTATAAGAGGTCCTACCTGCCCAGTGACATTA-AGTTAAACGGCCGCGGTAT
TTTGACCGTGCTAAGGTAGCGCAATCACTTGTCTTTTAAATGAAGACCTGTATGAATGGT
GGAACGAGGGCTTAACTGTCTCCCTTTTCAGGTCAGTGAAATTGATCTGCCCGTGCAGAA
GCGGACATAAGAATACAAGACGAGAAGACCCTTTGGAGC-TTAAGACA-CAAGATCAACT
ATGTCAAAA-CCCCTATAAAAGGATAATAAACAAAATATA-AACTGATCAAAGTCTTCGG
TTGGGGCGACCACGGGGGAAAACGAAGCCCCCATGTGGA-ATGGGATA---AAACCTA-A
AACCACGAGGGACACCTCTAAGTCACAGAACATCTGACCAAA-A-GATCCGGCACCAAA-
GCCGATCAACGAACCAAGTTACCCTAGGGATAACAGCGCAATCCCCTCCAAGAGTCCATA
TCGACAAGGGGGTTTACGACCTCGATGTTGGATCAGGACAT
>70014_Msylvicola_Prado_BA
AAATCAAAGTATAAGAGGTCCTACCTGCCCAGTGACATTA-AGTTAAACGGCCGCGGTAT
TTTGACCGTGCTAAGGTAGCGCAATCACTTGTCTTTTAAATGAAGACCTGTATGAATGGT
GGAACGAGGGCTTAACTGTCTCCCTTTTCAGGTCAGTGAAATTGATCTGCCCGTGCAGAA
GCGGACATAAGAATACAAGACGAGAAGACCCTTTGGAGC-TTAAGACA-CAAGATCAACT
ATGTCAAAA-CCCCTATAAAAGGATAATAAACAAAATATA-AACTGATCAAAGTCTTCGG
TTGGGGCGACCACGGGGGAAAACGAAGCCCCCATGTGGA-ATGGGATA---AAACCTA-A
AACCACGAGGGACACCTCTAAGTCACAGAACATCTGACCAAA-A-GATCCGGCACCAAA-
GCCGATCAACGAACCAAGTTACCCTAGGGATAACAGCGCAATCCCCTCCAAGAGTCCATA
TCGACAAGGGGGTTTACGACCTCGATGTTGGATCAGGACAT
>70015_Msylvicola_Prado_BA
AAATCAAAGTATAAGAGGTCCTACCTGCCCAGTGACATTA-AGTTAAACGGCCGCGGTAT
TTTGACCGTGCTAAGGTAGCGCAATCACTTGTCTTTTAAATGAAGACCTGTATGAATGGT
GGAACGAGGGCTTAACTGTCTCCCTTTTCAGGTCAGTGAAATTGATCTGCCCGTGCAGAA
GCGGACATAAGAATACAAGACGAGAAGACCCTTTGGAGC-TTAAGACA-CAAGATCAACT
ATGTCAAAA-CCCCTATAAAAGGATAATAAACAAAATATA-AACTGATCAAAGTCTTCGG
TTGGGGCGACCACGGGGGAAAACGAAGCCCCCATGTGGA-ATGGGATA---AAACCTA-A
AACCACGAGGGACACCTCTAAGTCACAGAACATCTGACCAAA-A-GATCCGGCACCAAA-
GCCGATCAACGAACCAAGTTACCCTAGGGATAACAGCGCAATCCCCTCCAAGAGTCCATA
TCGACAAGGGGGTTTACGACCTCGATGTTGGATCAGGACAT
>70016_Msylvicola_Prado_BA
AAATCAAAGTATAAGAGGTCCTACCTGCCCAGTGACATTA-AGTTAAACGGCCGCGGTAT
TTTGACCGTGCTAAGGTAGCGCAATCACTTGTCTTTTAAATGAAGACCTGTATGAATGGT
GGAACGAGGGCTTAACTGTCTCCCTTTTCAGGTCAGTGAAATTGATCTGCCCGTGCAGAA
GCGGACATAAGAATACAAGACGAGAAGACCCTTTGGAGC-TTAAGACA-CAAGATCAACT
ATGTCAAAA-CCCCTATAAAAGGATAATAAACAAAATATA-AACTGATCAAAGTCTTCGG
TTGGGGCGACCACGGGGGAAAACGAAGCCCCCATGTGGA-ATGGGATA---AAACCTA-A
AACCACGAGGGACACCTCTAAGTCACAGAACATCTGACCAAA-A-GATCCGGCACCAAA-
GCCGATCAACGAACCAAGTTACCCTAGGGATAACAGCGCAATCCCCTCCAAGAGTCCATA
TCGACAAGGGGGTTTACGACCTCGATGTTGGATCAGGACAT
>70017_Msylvicola_Prado_BA
AAATCAAAGTATAAGAGGTCCTACCTGCCCAGTGACATTA-AGTTAAACGGCCGCGGTAT
TTTGACCGTGCTAAGGTAGCGCAATCACTTGTCTTTTAAATGAAGACCTGTATGAATGGT
GGAACGAGGGCTTAACTGTCTCCCTTTTCAGGTCAGTGAAATTGATCTGCCCGTGCAGAA
GCGGACATAAGAATACAAGACGAGAAGACCCTTTGGAGC-TTAAGACA-CAAGATCAACT
ATGTCAAAA-CCCCTATAAAAGGATAATAAACAAAATATA-AACTGATCAAAGTCTTCGG
TTGGGGCGACCACGGGGGAAAACGAAGCCCCCATGTGGA-ATGGGATA---AAACCTA-A
AACCACGAGGGACACCTCTAAGTCACAGAACATCTGACCAAA-A-GATCCGGCACCAAA-
GCCGATCAACGAACCAAGTTACCCTAGGGATAACAGCGCAATCCCCTCCAAGAGTCCATA
TCGACAAGGGGGTTTACGACCTCGATGTTGGATCAGGACAT
>70080_Mlateralis_Itanhaem_SP
AAATCAAAGTATAAGAGGTCCTACCTGCCCAGTGACATTA-AGTTAAACGGCCGCGGTAT
TTTGACCGTGCTAAGGTAGCGCAATCACTTGTCTTTTAAATGAAGACCTGTATGAATGGT
GGAACGAGGGCTTAACTGTCTCCCTTTTCTGGTCAGTGAAATTGATCTGCCCGTGCAGAA
GCGGACATAAAAATACAAGACGAGAAGACCCTTTGGAGC-TTAAGACA-CAAGATCAACT
ATGTCAAAAACCCCTATAAAAGGATATTAAACAAAATATT-AACTGATCAAAGTCTTCGG
TTGGGGCGACCACGGGGGAAAATAAAGCCCCCATGTGGA-ATGGGATA---AAACCTA-A
AACCACGAGGGACACCTCTAAGTCACAGAACATCTGACCAAA-A-GATCCGGCACCAAG-
GCCGATCAACGAACCAAGTTACCCTAGGGATAACAGCGCAATCCCCTCCAAGAGTCCATA
TCGACAAGGGGGTTTACGACCTCGATGTTGGATCAGGACAT
>38201_Mlateralis_Mongagua_SP
AAATCAAAGTATAAGAGGTCCTACCTGCCCAGTGACATTA-AGTTAAACGGCCGCGGTAT
TTTGACCGTGCTAAGGTAGCGCAATCACTTGTCTTTTAAATGAAGACCTGTATGAATGGT
GGAACGAGGGCTTAACTGTCTCCCTTTTCTGGTCAGTGAAATTGATCTGCCCGTGCAGAA
GCGGACATAAAAATACAAGACGAGAAGACCCTTTGGAGC-TTAAGACA-CAAGATCAACT
ATGTCAAAAACCCCTATAAAAGGATATTAAACAAAATATT-AACTGATCAAAGTCTTCGG
TTGGGGCGACCACGGGGGAAAATAAAGCCCCCATGTGGA-ATGGGATA---AAACCTA-A
AACCACGAGGGACACCTCTAAGTCACAGAACATCTGACCAAA-A-GATCCGGCACCAAG-
GCCGATCAACGAACCAAGTTACCCTAGGGATAACAGCGCAATCCCCTCCAAGAGTCCATA
TCGACAAGGGGGTTTACGACCTCGATGTTGGATCAGGACAT
>38431_Mlateralis_Mongagua_SP
AAATCAAAGTATAAGAGGTCCTACCTGCCCAGTGACATTA-AGTTAAACGGCCGCGGTAT
TTTGACCGTGCTAAGGTAGCGCAATCACTTGTCTTTTAAATGAAGACCTGTATGAATGGT
GGAACGAGGGCTTAACTGTCTCCCTTTTCTGGTCAGTGAAATTGATCTGCCCGTGCAGAA
GCGGACATAAAAATACAAGACGAGAAGACCCTTTGGAGC-TTAAGACA-CAAGATCAACT
ATGTCAAAAACCCCTATAAAAGGATATTAAACAAAATATT-AACTGATCAAAGTCTTCGG
TTGGGGCGACCACGGGGGAAAATAAAGCCCCCATGTGGA-ATGGGATA---AAACCTA-A
AACCACGAGGGACACCTCTAAGTCACAGAACATCTGACCAAA-A-GATCCGGCACCAAG-
GCCGATCAACGAACCAAGTTACCCTAGGGATAACAGCGCAATCCCCTCCAAGAGTCCATA
TCGACAAGGGGGTTTACGACCTCGATGTTGGATCAGGACAT
>70082_Mlateralis_Itanhaem_SP
AAATCAAAGTATAAGAGGTCCTACCTGCCCAGTGACATTA-AGTTAAACGGCCGCGGTAT
TTTGACCGTGCTAAGGTAGCGCAATCACTTGTCTTTTAAATGAAGACCTGTATGAATGGT
GGAACGAGGGCTTAACTGTCTCCCTTTTCTGGTCAGTGAAATTGATCTGCCCGTGCAGAA
GCGGACATAAAAATACAAGACGAGAAGACCCTTTGGAGC-TTAAGACA-CAAGATCAACT
ATGTCAAAAACCCCTATAAAAGGATATTAAACAAAATATT-AACTGATCAAAGTCTTCGG
TTGGGGCGACCACGGGGGAAAATAAAGCCCCCATGTGGA-ATGGGATA---AAACCTA-A
AACCACGAGGGACACCTCTAAGTCACAGAACATCTGACCAAA-A-GATCCGGCACCAAG-
GCCGATCAACGAACCAAGTTACCCTAGGGATAACAGCGCAATCCCCTCCAAGAGTCCATA
TCGACAAGGGGGTTTACGACCTCGATGTTGGATCAGGACAT
>70078_Mlateralis_Itanhaem_SP
AAATCAAAGTATAAGAGGTCCTACCTGCCCAGTGACATTA-AGTTAAACGGCCGCGGTAT
TTTGACCGTGCTAAGGTAGCGCAATCACTTGTCTTTTAAATGAAGACCTGTATGAATGGT
GGAACGAGGGCTTAACTGTCTCCCTTTTCTGGTCAGTGAAATTGATCTGCCCGTGCAGAA
GCGGACATAAAAATACAAGACGAGAAGACCCTTTGGAGC-TTAAGACA-CAAGATCAACT
ATGTCAAAAACCCCTATAAAAGGATATTAAACAAAATATT-AACTGATCAAAGTCTTCGG
TTGGGGCGACCACGGGGGAAAATAAAGCCCCCATGTGGA-ATGGGATA---AAACCTA-A
AACCACGAGGGACACCTCTAAGTCACAGAACATCTGACCAAA-A-GATCCGGCACCAAG-
GCCGATCAACGAACCAAGTTACCCTAGGGATAACAGCGCAATCCCCTCCAAGAGTCCATA
TCGACAAGGGGGTTTACGACCTCGATGTTGGATCAGGACAT
>70079_Mlateralis_Itanhaem_SP
AAATCAAAGTATAAGAGGTCCTACCTGCCCAGTGACATTA-AGTTAAACGGCCGCGGTAT
TTTGACCGTGCTAAGGTAGCGCAATCACTTGTCTTTTAAATGAAGACCTGTATGAATGGT
GGAACGAGGGCTTAACTGTCTCCCTTTTCTGGTCAGTGAAATTGATCTGCCCGTGCAGAA
GCGGACATAAAAATACAAGACGAGAAGACCCTTTGGAGC-TTAAGACA-CAAGATCAACT
ATGTCAAAAACCCCTATAAAAGGATATTAAACAAAATATT-AACTGATCAAAGTCTTCGG
TTGGGGCGACCACGGGGGAAAATAAAGCCCCCATGTGGA-ATGGGATA---AAACCTA-A
AACCACGAGGGACACCTCTAAGTCACAGAACATCTGACCAAA-A-GATCCGGCACCAAG-
GCCGATCAACGAACCAAGTTACCCTAGGGATAACAGCGCAATCCCCTCCAAGAGTCCATA
TCGACAAGGGGGTTTACGACCTCGATGTTGGATCAGGACAT
>UFRGS911A_Mrheocharis_Aranragua_SC
AAATCAAAGTATAAGAGGTCCTACCTGCCCAGTGACATTA-AGTTAAACGGCCGCGGTAT
TTTGACCGTGCTAAGGTAGCGCAATCACTTGTCTTTTAAATGAAGACCTGTATGAATGGT
GGAACGAGGGCTTAACTGTCTCCCTTTTCAGGTCAGTGAAATTGATCTGCCCGTGCAGAA
GCGGGCATAAAAATACAAGACGAGAAGACCCTTTGGAGC-TTAAGACA-CAAGATCAACT
ATGTCAAAAACCCTAATAAAAGAATATTTAACAAAATATT-AACTGATCAAAGTCTTCGG
TTGGGGCGACCACGGGGGAAAATAAAGCCCCCATGTGGA-ATGGGATA---AAACCTA-A
AACCACGAGGGACACCTCTAAGTCACAGAACATCTGACCAAA-A-GATCCGGCACCAGA-
GCCGATCAACGAACCAAGTTACCCTAGGGATAACAGCGCAATCCCCTCCAAGAGTCCATA
TCGACAAGGGGGTTTACGACCTCGATGTTGGATCAGGACAT
>UFRGS911C_Mrheocharis_Aranragua_SC
AAATCAAAGTATAAGAGGTCCTACCTGCCCAGTGACATTA-AGTTAAACGGCCGCGGTAT
TTTGACCGTGCTAAGGTAGCGCAATCACTTGTCTTTTAAATGAAGACCTGTATGAATGGT
GGAACGAGGGCTTAACTGTCTCCCTTTTCAGGTCAGTGAAATTGATCTGCCCGTGCAGAA
GCGGGCATAAAAATACAAGACGAGAAGACCCTTTGGAGC-TTAAGACA-CAAGATCAACT
ATGTCAAAAACCCTAATAAAAGAATATTTAACAAAATATT-AACTGATCAAAGTCTTCGG
TTGGGGCGACCACGGGGGAAAATAAAGCCCCCATGTGGA-ATGGGATA---AAACCTA-A
AACCACGAGGGACACCTCTAAGTCACAGAACATCTGACCAAA-A-GATCCGGCACCAGA-
GCCGATCAACGAACCAAGTTACCCTAGGGATAACAGCGCAATCCCCTCCAAGAGTCCATA
TCGACAAGGGGGTTTACGACCTCGATGTTGGATCAGGACAT
>MCP28770_Mrheocharis_Garopaba_SC
AAATCAAAGTATAAGAGGTCCTACCTGCCCAGTGACATTA-AGTTAAACGGCCGCGGTAT
TTTGACCGTGCTAAGGTAGCGCAATCACTTGTCTTTTAAATGAAGACCTGTATGAATGGT
GGAACGAGGGCTTAACTGTCTCCCTTTTCAGGTCAGTGAAATTGATCTGCCCGTGCAGAA
GCGGACATAAAAATACAAGACGAGAAGACCCTTTGGAGC-TTAAGACA-CAAGATCAACT
ATGTCAAAAACCCTAATAAAAGGATATTTAACAAAATATT-AACTGATCAAAGTCTTCGG
TTGGGGCGACCACGGGGGAAAATAAAGCCCCCATGTGGA-ATGGGACA---AAACCTA-A
AACCACGAGGGACACCTCTAAGTCACAGAACATCTGACCAAA-A-GATCCGGCACCAGA-
GCCGATCAACGAACCAAGTTACCCTAGGGATAACAGCGCAATCCCCTCCAAGAGTCCATA
TCGACAAGGGGG-----------------------------
>UFRGS2893A_Mrheocharis_Mampituba_RS
AAATCAAAGTATAAGAGGTCCTACCTGCCCAGTGACATTA-AGTTAAACGGCCGCGGTAT
TTTGACCGTGCTAAGGTAGCGCAATCACTTGTCTTTTAAATGAAGACCTGTATGAATGGT
GGAACGAGGGCTTAACTGTCTCCCTTTTCAGGTCAGTGAAATTGATCTGCCCGTGCAGAA
GCGGACATAAAAATACAAGACGAGAAGACCCTTTGGAGC-TTAAGACA-CAAGATCAACT
ATGTCAAAAACCCTAATAAAAGGATATTTAACAAAATATT-AACTGATCAAAGTCTTCGG
TTGGGGCGACCACGGGGGAAAATAAAGCCCCCATGTGGA-ATGGGACA---AAACCTA-A
AACCACGAGGGACACCTCTAAGTCACAGAACATCTGACCAAA-A-GATCCGGCACCAGA-
GCCGATCAACGAACCAAGTTACCCTAGGGATAACAGCGCAATCCCCTCCAAGAGTCCATA
TCGACAAGGGGG-----------------------------
>UFRGS1264A_Mrheocharis_Tramandai_RS
AAATCAAAGTATAAGAGGTCCTACCTGCCCAGTGACATTA-AGTTAAACGGCCGCGGTAT
TTTGACCGTGCTAAGGTAGCGCAATCACTTGTCTTTTAAATGAAGACCTGTATGAATGGT
GGAACGAGGGCTTAACTGTCTCCCTTTTCAGGTCAGTGAAATTGATCTGCCCGTGCAGAA
GCGGACATAAAAATACAAGACGAGAAGACCCTTTGGAGC-TTAAGACA-CAAGATCAACT
ATGTCAAAAACCCTGATAAAAGGATATTTAACAAAATATT-AACTGATCAAAGTCTTCGG
TTGGGGCGACCACGGGGGAAAATAAAGCCCCCATGTGGA-ATGGGATA---AAACCTA-A
AACCACGAGGGACACCTCTAAGTCACAGAACATCTGACCAAA-A-GATCCGGCACCAGA-
GCCGATCAACGAACCAAGTTACCCTAGGGATAACAGCGCAATCCCCTCCAAGAGTCCATA
TCGACAAGGGGGTTTACGACCTCGATGTTGGATCAGGACAT
>UFRGS1264B_Mrheocharis_Tramandai_RS
AAATCAAAGTATAAGAGGTCCTACCTGCCCAGTGACATTA-AGTTAAACGGCCGCGGTAT
TTTGACCGTGCTAAGGTAGCGCAATCACTTGTCTTTTAAATGAAGACCTGTATGAATGGT
GGAACGAGGGCTTAACTGTCTCCCTTTTCAGGTCAGTGAAATTGATCTGCCCGTGCAGAA
GCGGACATAAAAATACAAGACGAGAAGACCCTTTGGAGC-TTAAGACA-CAAGATCAACT
ATGTCAAAAACCCTGATAAAAGGATATTTAACAAAATATT-AACTGATCAAAGTCTTCGG
TTGGGGCGACCACGGGGGAAAATAAAGCCCCCATGTGGA-ATGGGATA---AAACCTA-A
AACCACGAGGGACACCTCTAAGTCACAGAACATCTGACCAAA-A-GATCCGGCACCAGA-
GCCGATCAACGAACCAAGTTACCCTAGGGATAACAGCGCAATCCCCTCCAAGAGTCCATA
TCGACAAGGGGGTTTACGACCTCGATGTTGGATCAGGACAT
>UFRGS1264C_Mrheocharis_Tramandai_RS
AAATCAAAGTATAAGAGGTCCTACCTGCCCAGTGACATTA-AGTTAAACGGCCGCGGTAT
TTTGACCGTGCTAAGGTAGCGCAATCACTTGTCTTTTAAATGAAGACCTGTATGAATGGT
GGAACGAGGGCTTAACTGTCTCCCTTTTCAGGTCAGTGAAATTGATCTGCCCGTGCAGAA
GCGGACATAAAAATACAAGACGAGAAGACCCTTTGGAGC-TTAAGACA-CAAGATCAACT
ATGTCAAAAACCCTGATAAAAGGATATTTAACAAAATATT-AACTGATCAAAGTCTTCGG
TTGGGGCGACCACGGGGGAAAATAAAGCCCCCATGTGGA-ATGGGATA---AAACCTA-A
AACCACGAGGGACACCTCTAAGTCACAGAACATCTGACCAAA-A-GATCCGGCACCAGA-
GCCGATCAACGAACCAAGTTACCCTAGGGATAACAGCGCAATCCCCTCCAAGAGTCCATA
TCGACAAGGGGGTTTACGACCTCGATGTTGGATCAGGACAT
>UFRGS2893B_Mrheocharis_Mampituba_RS
AAATCAAAGTATAAGAGGTCCTACCTGCCCAGTGACATTA-AGTTAAACGGCCGCGGTAT
TTTGACCGTGCTAAGGTAGCGCAATCACTTGTCTTTTAAATGAAGACCTGTATGAATGGT
GGAACGAGGGCTTAACTGTCTCCCTTTTCAGGTCAGTGAAATTGATCTGCCCGTGCAGAA
GCGGACATAAAAATACAAGACGAGAAGACCCTTTGGAGC-TTAAGACA-CAAGATCAACT
ATGTCAAAAACCCTGATAAAAGGATATTTAACAAAATATT-AACTGATCAAAGTCTTCGG
TTGGGGCGACCACGGGGGAAAATAAAGCCCCCATGTGGA-ATGGGATA---AAACCTA-A
AACCACGAGGGACACCTCTAAGTCACAGAACATCTGACCAAA-A-GATCCGGCACCAGA-
GCCGATCAACGAACCAAGTTACCCTAGGGATAACAGCGCAATCCCCTCCAAGAGTCCATA
TCGAC------------------------------------
>21275_Minequalis_Pelotas_RS
AAATCAAAGTATAAGAGGTCCTACCTGCCCAGTGACATTA-AGTTAAACGGCCGCGGTAT
TTTGACCGTGCTAAGGTAGCGCAATCACTTGTCTTTTAAATGAAGACCTGTATGAATGGT
GGAACGAGGGCTTAACTGTCTCCCTTTTCAGGTCAGTGAAATTGATCTGCCCGTGCAGAA
GCGGACATAAAAATACAAGACGAGAAGACCCTTTGGAGC-TTAAGACA-CAAGATCAACT
ATGTCAAAAACCCTAATAAAAGGATATTTAACAAAATATT-AACTGATCAAAGTCTTCGG
TTGGGGCGACCACGGGGGAAAATAAAGCCCCCATGTGGA-ATGGGATA---AAACCTA-A
AACCACGAGGGACACCTCTAAGTCACAGAACATCTGACCAAA-A-GATCCGGCACCAAA-
GCCGATCAACGAACCAAGTTACCCTAGGGATAACAGCGCAATCCCCTCCAAGAGTCCATA
TCGACAAGGGGGTTTACGACCTCGATGTTGGATCAGGACAT
>21277_Minequalis_Pelotas_RS
AAATCAAAGTATAAGAGGTCCTACCTGCCCAGTGACATTA-AGTTAAACGGCCGCGGTAT
TTTGACCGTGCTAAGGTAGCGCAATCACTTGTCTTTTAAATGAAGACCTGTATGAATGGT
GGAACGAGGGCTTAACTGTCTCCCTTTTCAGGTCAGTGAAATTGATCTGCCCGTGCAGAA
GCGGACATAAAAATACAAGACGAGAAGACCCTTTGGAGC-TTAAGACA-CAAGATCAACT
ATGTCAAAAACCCTAATAAAAGGATATTTAACAAAATATT-AACTGATCAAAGTCTTCGG
TTGGGGCGACCACGGGGGAAAATAAAGCCCCCATGTGGA-ATGGGATA---AAACCTA-A
AACCACGAGGGACACCTCTAAGTCACAGAACATCTGACCAAA-A-GATCCGGCACCAAA-
GCCGATCAACGAACCAAGTTACCCTAGGGATAACAGCGCAATCCCCTCCAAGAGTCCATA
TCGACAAGGGGGTTTACGACCTCGATGTTGGATCAGGACAT
>21278_Minequalis_Pelotas_RS
AAATCAAAGTATAAGAGGTCCTACCTGCCCAGTGACATTA-AGTTAAACGGCCGCGGTAT
TTTGACCGTGCTAAGGTAGCGCAATCACTTGTCTTTTAAATGAAGACCTGTATGAATGGT
GGAACGAGGGCTTAACTGTCTCCCTTTTCAGGTCAGTGAAATTGATCTGCCCGTGCAGAA
GCGGACATAAAAATACAAGACGAGAAGACCCTTTGGAGC-TTAAGACA-CAAGATCAACT
ATGTCAAAAACCCTAATAAAAGGATATTTAACAAAATATT-AACTGATCAAAGTCTTCGG
TTGGGGCGACCACGGGGGAAAATAAAGCCCCCATGTGGA-ATGGGATA---AAACCTA-A
AACCACGAGGGACACCTCTAAGTCACAGAACATCTGACCAAA-A-GATCCGGCACCAAA-
GCCGATCAACGAACCAAGTTACCCTAGGGATAACAGCGCAATCCCCTCCAAGAGTCCATA
TCGACAAGGGGGTTTACGACCTCGATGTTGGATCAGGACAT
>Mmicrolepis_Topotipo_11
AAATCAAAGTATAAGAGGTCCTACCTGCCCAGTGACATTA-AGTTAAACGGCCGCGGTAT
TTTGACCGTGCTAAGGTAGCGCAATCACTTGTCTTTTAAATGAAGACCTGTATGAATGGT
GGAACGAGGGCTTAACTGTCTCCCTTTTCAGGTCAGTGAAATTGATCTGCCCGTGCAGAA
GCGGACATAAAAATACAAGACGAGAAGACCCTTTGGAGC-TTAAGACA-CAAGATCAAGT
ATGTCAAAAACCCCTATAAAGGGCATT-AAACAAAATATA-AACTGATCAAAGTCTTCGG
TTGGGGCGACCACGGGGGAAAACAAAGCCCCCATGTGGA-ATGGGGTA---AAACCTA-A
AACCACGAGGGACACCTCTAAGTCACAGAACATCTGACCAAA-A-GATCCGGCACCAAA-
GCCGATCAACGAACCAAGTTACCCTAGGGATAACAGCGCAATCCCCTCCAAGAGTCCATA
TCGACAAGGGGGTTTACGACCTCGATGTTGGATCAGGACAT
>Mmicrolepis_Topotipo_13
AAATCAAAGTATAAGAGGTCCTACCTGCCCAGTGACATTA-AGTTAAACGGCCGCGGTAT
TTTGACCGTGCTAAGGTAGCGCAATCACTTGTCTTTTAAATGAAGACCTGTATGAATGGT
GGAACGAGGGCTTAACTGTCTCCCTTTTCAGGTCAGTGAAATTGATCTGCCCGTGCAGAA
GCGGACATAAAAATACAAGACGAGAAGACCCTTTGGAGC-TTAAGACA-CAAGATCAAGT
ATGTCAAAAACCCCTATAAAGGGCATT-AAACAAAATATA-AACTGATCAAAGTCTTCGG
TTGGGGCGACCACGGGGGAAAACAAAGCCCCCATGTGGA-ATGGGGTA---AAACCTA-A
AACCACGAGGGACACCTCTAAGTCACAGAACATCTGACCAAA-A-GATCCGGCACCAAA-
GCCGATCAACGAACCAAGTTACCCTAGGGATAACAGCGCAATCCCCTCCAAGAGTCCATA
TCGACAAGGGGGTTTACGACCTCGATGTTGGATCAGGACAT
>49795_Mmicrolepis_ParaibadoSul_RJ
AAATCAAAGTATAAGAGGTCCTACCTGCCCAGTGACATTA-AGTTAAACGGCCGCGGTAT
TTTGACCGTGCTAAGGTAGCGCAATCACTTGTCTTTTAAATGAAGACCTGTATGAATGGT
GGAACGAGGGCTTAACTGTCTCCCTTTTCAGGTCAGTGAAATTGATCTGCCCGTGCAGAA
GCGGACATAAAAATACAAGACGAGAAGACCCTTTGGAGC-TTAAGACA-CAAGATCAAAT
ATGTCAAAAACCCCTATAAAGGGCATT-AAACAAAATATA-AACTGATCAAAGTCTTCGG
TTGGGGCGACCACGGGGGAAAACAAAGCCCCCATGTGGA-ATGGGATA---AAACCTA-A
AACCACGAGGGACACCTCTAAGTCACAGAACATCTGACCAAA-A-GATCCGGCACCAAA-
GCCGATCAACGAACCAAGTTACCCTAGGGATAACAGCGCAATCCCCTCCAAGAGTCCATA
TCGACAAGGGGGTTTACGACCTCGATGTTGGATCAGGACAT
>49796_Mmicrolepis_ParaibadoSul_RJ
AAATCAAAGTATAAGAGGTCCTACCTGCCCAGTGACATTA-AGTTAAACGGCCGCGGTAT
TTTGACCGTGCTAAGGTAGCGCAATCACTTGTCTTTTAAATGAAGACCTGTATGAATGGT
GGAACGAGGGCTTAACTGTCTCCCTTTTCAGGTCAGTGAAATTGATCTGCCCGTGCAGAA
GCGGACATAAAAATACAAGACGAGAAGACCCTTTGGAGC-TTAAGACA-CAAGATCAAAT
ATGTCAAAAACCCCTATAAAGGGCATT-AAACAAAATATA-AACTGATCAAAGTCTTCGG
TTGGGGCGACCACGGGGGAAAACAAAGCCCCCATGTGGA-ATGGGATA---AAACCTA-A
AACCACGAGGGACACCTCTAAGTCACAGAACATCTGACCAAA-A-GATCCGGCACCAAA-
GCCGATCAACGAACCAAGTTACCCTAGGGATAACAGCGCAATCCCCTCCAAGAGTCCATA
TCGACAAGGGGGTTTACGACCTCGATGTTGGATCAGGACAT
>49797_Mmicrolepis_ParaibadoSul_RJ
AAATCAAAGTATAAGAGGTCCTACCTGCCCAGTGACATTA-AGTTAAACGGCCGCGGTAT
TTTGACCGTGCTAAGGTAGCGCAATCACTTGTCTTTTAAATGAAGACCTGTATGAATGGT
GGAACGAGGGCTTAACTGTCTCCCTTTTCAGGTCAGTGAAATTGATCTGCCCGTGCAGAA
GCGGACATAAAAATACAAGACGAGAAGACCCTTTGGAGC-TTAAGACA-CAAGATCAAAT
ATGTCAAAAACCCCTATAAAGGGCATT-AAACAAAATATA-AACTGATCAAAGTCTTCGG
TTGGGGCGACCACGGGGGAAAACAAAGCCCCCATGTGGA-ATGGGATA---AAACCTA-A
AACCACGAGGGACACCTCTAAGTCACAGAACATCTGACCAAA-A-GATCCGGCACCAAA-
GCCGATCAACGAACCAAGTTACCCTAGGGATAACAGCGCAATCCCCTCCAAGAGTCCATA
TCGACAAGGGGGTTTACGACCTCGATGTTGGATCAGGACAT
>49798_Mmicrolepis_ParaibadoSul_RJ
AAATCAAAGTATAAGAGGTCCTACCTGCCCAGTGACATTA-AGTTAAACGGCCGCGGTAT
TTTGACCGTGCTAAGGTAGCGCAATCACTTGTCTTTTAAATGAAGACCTGTATGAATGGT
GGAACGAGGGCTTAACTGTCTCCCTTTTCAGGTCAGTGAAATTGATCTGCCCGTGCAGAA
GCGGACATAAAAATACAAGACGAGAAGACCCTTTGGAGC-TTAAGACA-CAAGATCAAAT
ATGTCAAAAACCCCTATAAAGGGCATT-AAACAAAATATA-AACTGATCAAAGTCTTCGG
TTGGGGCGACCACGGGGGAAAACAAAGCCCCCATGTGGA-ATGGGATA---AAACCTA-A
AACCACGAGGGACACCTCTAAGTCACAGAACATCTGACCAAA-A-GATCCGGCACCAAA-
GCCGATCAACGAACCAAGTTACCCTAGGGATAACAGCGCAATCCCCTCCAAGAGTCCATA
TCGACAAGGGGGTTTACGACCTCGATGTTGGATCAGGACAT
>49799_Mmicrolepis_ParaibadoSul_RJ
AAATCAAAGTATAAGAGGTCCTACCTGCCCAGTGACATTA-AGTTAAACGGCCGCGGTAT
TTTGACCGTGCTAAGGTAGCGCAATCACTTGTCTTTTAAATGAAGACCTGTATGAATGGT
GGAACGAGGGCTTAACTGTCTCCCTTTTCAGGTCAGTGAAATTGATCTGCCCGTGCAGAA
GCGGACATAAAAATACAAGACGAGAAGACCCTTTGGAGC-TTAAGACA-CAAGATCAAAT
ATGTCAAAAACCCCTATAAAGGGCATT-AAACAAAATATA-AACTGATCAAAGTCTTCGG
TTGGGGCGACCACGGGGGAAAACAAAGCCCCCATGTGGA-ATGGGATA---AAACCTA-A
AACCACGAGGGACACCTCTAAGTCACAGAACATCTGACCAAA-A-GATCCGGCACCAAA-
GCCGATCAACGAACCAAGTTACCCTAGGGATAACAGCGCAATCCCCTCCAAGAGTCCATA
TCGACAAGGGGGTTTACGACCTCGATGTTGGATCAGGACAT
>54765_Mmicrolepis_Caraguatatuba_SP
AAATCAAAGTATAAGAGGTCCTACCTGCCCAGTGACATTA-AGTTAAACGGCCGCGGTAT
TTTGACCGTGCTAAGGTAGCGCAATCACTTGTCTTTTAAATGAAGACCTGTATGAATGGT
GGAACGAGGGCTTAACTGTCTCCCTTTTCAGGTCAGTGAAATTGATCTGCCCGTGCAGAA
GCGGACATAAAAATACAAGACGAGAAGACCCTTTGGAGC-TTAAGACA-CAAGATCAAAT
ATGTCAAAAACCCCCATAAAGGGCATT-AAACAAAATATA-AACTGATCAAAGTCTTCGG
TTGGGGCGACCACGGGGGAAAACAAAGCCCCCCTGTGGA-ATGGGATA---AAACCTA-A
AACCACGAGGGACACCTCTAAGTCACAGAACATCTGACCAAA-A-GATCCGGCACCAAA-
GCCGATCAACGAACCAAGTTACCCTAGGGATAACAGCGCAATCCCCTCCAAGAGTCCATA
TCGACAAGGGGGTTTACGACCTCGATGTTGGATCAGGACAT
>Mmicrolepis_Topotipo_8
AAATCAAAGTATAAGAGGTCCTACCTGCCCAGTGACATTA-AGTTAAACGGCCGCGGTAT
TTTGACCGTGCTAAGGTAGCGCAATCACTTGTCTTTTAAATGAAGACCTGTATGAATGGT
GGAACGAGGGCTTAACTGTCTCCCTTTTCAGGTCAGTGAAATTGATCTGCCCGTGCAGAA
GCGGACATAAAAATACAAGACGAGAAGACCCTTTGGAGC-TTAAGACA-CAAGATCAAAT
ATGTCAAAAACCCCCATAAAGGGCATT-AAACAAAATATA-AACTGATCAAAGTCTTCGG
TTGGGGCGACCACGGGGGAAAACAAAGCCCCCATGTGGA-ATGGGGTA---AAACCTA-A
AACCACGAGGGACACCTCTAAGTCACAGAACATCTGACCAAA-A-GATCCGGCACCAAA-
GCCGATCAACGAACCAAGTTACCCTAGGGATAACAGCGCAATCCCCTCCAAGAGTCCATA
TCGACAAGGGGGTTTACGACCTCGATGTTGGATCAGGACAT
>Mmicrolepis_Topotipo_7
AAATCAAAGTATAAGAGGTCCTACCTGCCCAGTGACATTA-AGTTAAACGGCCGCGGTAT
TTTGACCGTGCTAAGGTAGCGCAATCACTTGTCTTTTAAATGAAGACCTGTATGAATGGT
GGAACGAGGGCTTAACTGTCTCCCTTTTCAGGTCAGTGAAATTGATCTGCCCGTGCAGAA
GCGGACATAAAAATACAAGACGAGAAGACCCTTTGGAGC-TTAAGACA-CAAGATCAAAT
ATGTCAAAAACCCCCATAAAGGGCATT-AAACAAAATATA-AACTGATCAAAGTCTTCGG
TTGGGGCGACCACGGGGGAAAACAAAGCCCCCATGTGGA-ATGGGGTA---AAACCTA-A
AACCACGAGGGACACCTCTAAGTCACAGAACATCTGACCAAA-A-GATCCGGCACCAAA-
GCCGATCAACGAACCAAGTTACCCTAGGGATAACAGCGCAATCCCCTCCAAGAGTCCATA
TCGACAAGGGGGTTTACGACCTCGATGTTGGATCAGGACAT
>70092_Mmicrolepis_ParaibaDoSul_RJ
AAATCAAAGTATAAGAGGTCCTACCTGCCCAGTGACATTA-AGTTAAACGGCCGCGGTAT
TTTGACCGTGCTAAGGTAGCGCAATCACTTGTCTTTTAAATGAAGACCTGTATGAATGGT
GGAACGAGGGCTTAACTGTCTCCCTTTTCAGGTCAGTGAAATTGATCTGCCCGTGCAGAA
GCGGACATAAAAATACAAGACGAGAAGACCCTTTGGAGC-TTAAGACA-CAAGATCAAAT
ATGTCAAAAACCCCCAT-AAAGGGCATTAAACAAAATATA-AACTGATCAAAGTCTTCGG
TTGGGGCGACCACGGGGGAAAACAAAGCCCCCATGTGGA-ATGGGGTA---AAACCTA-A
AACCACGAGGGACACCTCTAAGTCACAGAACATCTGACCAAA-A-GATCCGGCACCAAA-
GCCGATCAACGAACCAAGTTACCCTAGGGATAACAGCGCAATCCCCTCCAAGAGTCCATA
TCGACAAGGGGGTTTACGACCTCGATGTTGGATCAGGACAT
>70084_Mmicrolepis_ParaibaDoSul_RJ
AAATCAAAGTATAAGAGGTCCTACCTGCCCAGTGACATTA-AGTTAAACGGCCGCGGTAT
TTTGACCGTGCTAAGGTAGCGCAATCACTTGTCTTTTAAATGAAGACCTGTATGAATGGT
GGAACGAGGGCTTAACTGTCTCCCTTTTCAGGTCAGTGAAATTGATCTGCCCGTGCAGAA
GCGGACATAAAAATACAAGACGAGAAGACCCTTTGGAGC-TTAAGACA-CAAGATCAAAT
ATGTCAAAAACCCCCATAAAGGGCATT-AAACAAAATATA-AACTGATCAAAGTCTTCGG
TTGGGGCGACCACGGGGGAAAACAAAGCCCCCATGTGGA-ATGGGGTA---AAACCTA-A
AACCACGAGGGACACCTCTAAGTCACAGAACATCTGACCAAA-A-GATCCGGCACCAAA-
GCCGATCAACGAACCAAGTTACCCTAGGGATAACAGCGCAATCCCCTCCAAGAGTCCATA
TCGACAAGGGGGTTTACGACCTCGATGTTGGATCAGGACAT
>70085_Mmicrolepis_ParaibaDoSul_RJ
AAATCAAAGTATAAGAGGTCCTACCTGCCCAGTGACATTA-AGTTAAACGGCCGCGGTAT
TTTGACCGTGCTAAGGTAGCGCAATCACTTGTCTTTTAAATGAAGACCTGTATGAATGGT
GGAACGAGGGCTTAACTGTCTCCCTTTTCAGGTCAGTGAAATTGATCTGCCCGTGCAGAA
GCGGACATAAAAATACAAGACGAGAAGACCCTTTGGAGC-TTAAGACA-CAAGATCAAAT
ATGTCAAAAACCCCCATAAAGGGCATT-AAACAAAATATA-AACTGATCAAAGTCTTCGG
TTGGGGCGACCACGGGGGAAAACAAAGCCCCCATGTGGA-ATGGGGTA---AAACCTA-A
AACCACGAGGGACACCTCTAAGTCACAGAACATCTGACCAAA-A-GATCCGGCACCAAA-
GCCGATCAACGAACCAAGTTACCCTAGGGATAACAGCGCAATCCCCTCCAAGAGTCCATA
TCGACAAGGGGGTTTACGACCTCGATGTTGGATCAGGACAT
>70086_Mmicrolepis_ParaibaDoSul_RJ
AAATCAAAGTATAAGAGGTCCTACCTGCCCAGTGACATTA-AGTTAAACGGCCGCGGTAT
TTTGACCGTGCTAAGGTAGCGCAATCACTTGTCTTTTAAATGAAGACCTGTATGAATGGT
GGAACGAGGGCTTAACTGTCTCCCTTTTCAGGTCAGTGAAATTGATCTGCCCGTGCAGAA
GCGGACATAAAAATACAAGACGAGAAGACCCTTTGGAGC-TTAAGACA-CAAGATCAAAT
ATGTCAAAAACCCCCATAAAGGGCATT-AAACAAAATATA-AACTGATCAAAGTCTTCGG
TTGGGGCGACCACGGGGGAAAACAAAGCCCCCATGTGGA-ATGGGGTA---AAACCTA-A
AACCACGAGGGACACCTCTAAGTCACAGAACATCTGACCAAA-A-GATCCGGCACCAAA-
GCCGATCAACGAACCAAGTTACCCTAGGGATAACAGCGCAATCCCCTCCAAGAGTCCATA
TCGACAAGGGGGTTTACGACCTCGATGTTGGATCAGGACAT
>70088_Mmicrolepis_ParaibaDoSul_RJ
AAATCAAAGTATAAGAGGTCCTACCTGCCCAGTGACATTA-AGTTAAACGGCCGCGGTAT
TTTGACCGTGCTAAGGTAGCGCAATCACTTGTCTTTTAAATGAAGACCTGTATGAATGGT
GGAACGAGGGCTTAACTGTCTCCCTTTTCAGGTCAGTGAAATTGATCTGCCCGTGCAGAA
GCGGACATAAAAATACAAGACGAGAAGACCCTTTGGAGC-TTAAGACA-CAAGATCAAAT
ATGTCAAAAACCCCCATAAAGGGCATT-AAACAAAATATA-AACTGATCAAAGTCTTCGG
TTGGGGCGACCACGGGGGAAAACAAAGCCCCCATGTGGA-ATGGGGTA---AAACCTA-A
AACCACGAGGGACACCTCTAAGTCACAGAACATCTGACCAAA-A-GATCCGGCACCAAA-
GCCGATCAACGAACCAAGTTACCCTAGGGATAACAGCGCAATCCCCTCCAAGAGTCCATA
TCGACAAGGGGGTTTACGACCTCGATGTTGGATCAGGACAT
>70089_Mmicrolepis_ParaibaDoSul_RJ
AAATCAAAGTATAAGAGGTCCTACCTGCCCAGTGACATTA-AGTTAAACGGCCGCGGTAT
TTTGACCGTGCTAAGGTAGCGCAATCACTTGTCTTTTAAATGAAGACCTGTATGAATGGT
GGAACGAGGGCTTAACTGTCTCCCTTTTCAGGTCAGTGAAATTGATCTGCCCGTGCAGAA
GCGGACATAAAAATACAAGACGAGAAGACCCTTTGGAGC-TTAAGACA-CAAGATCAAAT
ATGTCAAAAACCCCCATAAAGGGCATT-AAACAAAATATA-AACTGATCAAAGTCTTCGG
TTGGGGCGACCACGGGGGAAAACAAAGCCCCCATGTGGA-ATGGGGTA---AAACCTA-A
AACCACGAGGGACACCTCTAAGTCACAGAACATCTGACCAAA-A-GATCCGGCACCAAA-
GCCGATCAACGAACCAAGTTACCCTAGGGATAACAGCGCAATCCCCTCCAAGAGTCCATA
TCGACAAGGGGGTTTACGACCTCGATGTTGGATCAGGACAT
>70090_Mmicrolepis_ParaibaDoSul_RJ
AAATCAAAGTATAAGAGGTCCTACCTGCCCAGTGACATTA-AGTTAAACGGCCGCGGTAT
TTTGACCGTGCTAAGGTAGCGCAATCACTTGTCTTTTAAATGAAGACCTGTATGAATGGT
GGAACGAGGGCTTAACTGTCTCCCTTTTCAGGTCAGTGAAATTGATCTGCCCGTGCAGAA
GCGGACATAAAAATACAAGACGAGAAGACCCTTTGGAGC-TTAAGACA-CAAGATCAAAT
ATGTCAAAAACCCCCATAAAGGGCATT-AAACAAAATATA-AACTGATCAAAGTCTTCGG
TTGGGGCGACCACGGGGGAAAACAAAGCCCCCATGTGGA-ATGGGGTA---AAACCTA-A
AACCACGAGGGACACCTCTAAGTCACAGAACATCTGACCAAA-A-GATCCGGCACCAAA-
GCCGATCAACGAACCAAGTTACCCTAGGGATAACAGCGCAATCCCCTCCAAGAGTCCATA
TCGACAAGGGGGTTTACGACCTCGATGTTGGATCAGGACAT
>70091_Mmicrolepis_ParaibaDoSul_RJ
AAATCAAAGTATAAGAGGTCCTACCTGCCCAGTGACATTA-AGTTAAACGGCCGCGGTAT
TTTGACCGTGCTAAGGTAGCGCAATCACTTGTCTTTTAAATGAAGACCTGTATGAATGGT
GGAACGAGGGCTTAACTGTCTCCCTTTTCAGGTCAGTGAAATTGATCTGCCCGTGCAGAA
GCGGACATAAAAATACAAGACGAGAAGACCCTTTGGAGC-TTAAGACA-CAAGATCAAAT
ATGTCAAAAACCCCCATAAAGGGCATT-AAACAAAATATA-AACTGATCAAAGTCTTCGG
TTGGGGCGACCACGGGGGAAAACAAAGCCCCCATGTGGA-ATGGGGTA---AAACCTA-A
AACCACGAGGGACACCTCTAAGTCACAGAACATCTGACCAAA-A-GATCCGGCACCAAA-
GCCGATCAACGAACCAAGTTACCCTAGGGATAACAGCGCAATCCCCTCCAAGAGTCCATA
TCGACAAGGGGGTTTACGACCTCGATGTTGGATCAGGACAT
>Gmelanopleura_G4_Boraceia
----------------------------------------------------------AT
TTTGACCGTGCTAAGGTAGCGCAATCACTTGTCTTTTAAATGAAGACCTGTATGAATGGT
GGAACGAGGGCTTAACTGTCTCCCTTTTCAGGTCAGTGAAATTGATCTGCCCGTGCAGAA
GCGGACATAAGAATACAAGACGAGAAGACCCTTTGGAGC-TTAAGACA-CAAGGTCAACT
ATGTCAAAACCCCCTATAAAGAGAAATTAAACAAAATATT-AACTGACCAGAGTCTTCGG
TTGGGGCGACCACGGGGGAAAACAAAGCCCCCATGTGGA-ATGGGTTA---AAACCTA-A
AACCACGAGGAACACCTCTAAGTCACAGAACATCTGACCAAA-A-GATCCGGCACCTAAG
GCCGATCAACGAACCAAGTTACCCTAGGGATAACAGCGCAATCCCCTCCAAGAGTCCATA
TCGACAAGGGGGTTTACGACCTCGATGTTGGATCAGGACAT
>Gmelanopleura_G5_Boraceia
AAATCAAAGTATAAGAGGTCCTACCTGCCCAGTGACATTA-AGTTAAACGGCCGCGGTAT
TTTGACCGTGCTAAGGTAGCGCAATCACTTGTCTTTTAAATGAAGACCTGTATGAATGGT
GGAACGAGGGCTTAACTGTCTCCCTTTTCAGGTCAGTGAAATTGATCTGCCCGTGCAGAA
GCGGACATAAGAATACAAGACGAGAAGACCCTTTGGAGC-TTAAGACA-CAAGGTCAACT
ATGTCAAAACCCCCTATAAAGAGAAATTAAACAAAATATT-AACTGACCAGAGTCTTCGG
TTGGGGCGACCACGGGGGAAAACAAAGCCCCCATGTGGA-ATGGGTTA---AAACCTA-A
AACCACGAGGAACACCTCTAAGTCACAGAACATCTGACCAAA-A-GATCCGGCACCTAA-
GCCGATCAACGAACCAAGTTACCCTAGGGATAACAGCGCAATCCCCTCCAAGAGTCCATA
TCGACAAGGGGGTTTACGACCTCGATGTTGGATCAGGACAT
>Gmelanopleura_G2_Boraceia
----------------------------------------------------------AT
TTTGACCGTGCTAAGGTAGCGCAATCACTTGTCTTTTAAATGAAGACCTGTATGAATGGT
GGAACGAGGGCTTAACTGTCTCCCTTTTCAGGTCAGTGAAATTGATCTGCCCGTGCAGAA
GCGGACATAAGAATACAAGACGAGAAGACCCTTTGGAGC-TTAAGACA-CAAGGTCAACT
ATGTCAAAACCCCCTATAAAGAGAAATTAAACAAAATATT-AACTGACCAGAGTCTTCGG
TTGGGGCGACCACGGGGGAAAACAAAGCCCCCATGTGGA-ATGGGTTA---AAACCTA-A
AACCACGAGGAACACCTCTAAGTCACAGAACATCTGACCAAA-A-GATCCGGCACCTAA-
GCCGATCAACGAACCAAGTTACCCTAGGGATAACAGCGCAATCCCCTCCAAGAGTCCATA
TCGACAAGGGGGTTTACGACCTCGATGTTGGATCAGGACAT
>70067_Gmelanopleura_Itanhaem_SP
AAATCAAAGTATAAGAGGTCCTACCTGCCCAGTGACATTA-AGTTAAACGGCCGCGGTAT
TTTGACCGTGCTAAGGTAGCGCAATCACTTGTCTTTTAAATGAAGACCTGTATGAATGGT
GGAACGAGGGCTTAACTGTCTCCCTTTTCAGGTCAGTGAAATTGATCTGCCCGTGCAGAA
GCGGACATAAGAATACAAGACGAGAAGACCCTTTGGAGC-TTAAGACA-CAAGGTCAACT
ATGTCAAAACCCCCTATAAAGAGGGACTAAACAAAATATT-AACTGACCAGAGTCTTCGG
TTGGGGCGACCACGGGGGAAAACAAAGCCCCCATGTGGA-ATGGGATA---AAACCTA-A
AACCACGAGGAACACCTCTAAGTCACAGAACATCTGACCAAA-A-GATCCGGCACCTAG-
GCCGATCAACGAACCAAGTTACCCTAGGGATAACAGCGCAATCCCCTCCAAGAGTCCATA
TCGACAAGGGGGTTTACGACCTCGATGTTGGATCAGGACAT
>70066_Gmelanopleura_Itanhaem_SP
AAATCAAAGTATAAGAGGTCCTACCTGCCCAGTGACATTA-AGTTAAACGGCCGCGGTAT
TTTGACCGTGCTAAGGTAGCGCAATCACTTGTCTTTTAAATGAAGACCTGTATGAATGGT
GGAACGAGGGCTTAACTGTCTCCCTTTTCAGGTCAGTGAAATTGATCTGCCCGTGCAGAA
GCGGACATAAGAATACAAGACGAGAAGACCCTTTGGAGC-TTAAGACA-CAAGGTCAACT
ATGTCAAAACCCCCTATAAAGAGGGACTAAACAAAATATT-AACTGACCAGAGTCTTCGG
TTGGGGCGACCACGGGGGAAAACAAAGCCCCCATGTGGA-ATGGGATA---AAACCTA-A
AACCACGAGGAACACCTCTAAGTCACAGAACATCTGACCAAA-A-GATCCGGCACCTAG-
GCCGATCAACGAACCAAGTTACCCTAGGGATAACAGCGCAATCCCCTCCAAGAGTCCATA
TCGACAAGGGGGTTTACGACCTCGATGTTGGATCAGGACAT
>70065_Gmelanopleura_Itanhaem_SP
AAATCAAAGTATAAGAGGTCCTACCTGCCCAGTGACATTA-AGTTAAACGGCCGCGGTAT
TTTGACCGTGCTAAGGTAGCGCAATCACTTGTCTTTTAAATGAAGACCTGTATGAATGGT
GGAACGAGGGCTTAACTGTCTCCCTTTTCAGGTCAGTGAAATTGATCTGCCCGTGCAGAA
GCGGACATAAGAATACAAGACGAGAAGACCCTTTGGAGC-TTAAGACA-CAAGGTCAACT
ATGTCAAAACCCCCTATAAAGAGGGACTAAACAAAATATT-AACTGACCAGAGTCTTCGG
TTGGGGCGACCACGGGGGAAAACAAAGCCCCCATGTGGA-ATGGGATA---AAACCTA-A
AACCACGAGGAACACCTCTAAGTCACAGAACATCTGACCAAA-A-GATCCGGCACCTAG-
GCCGATCAACGAACCAAGTTACCCTAGGGATAACAGCGCAATCCCCTCCAAGAGTCCATA
TCGACAAGGGGGTTTACGACCTCGATGTTGGATCAGGACAT
>70064_Gmelanopleura_Itanhaem_SP
AAATCAAAGTATAAGAGGTCCTACCTGCCCAGTGACATTA-AGTTAAACGGCCGCGGTAT
TTTGACCGTGCTAAGGTAGCGCAATCACTTGTCTTTTAAATGAAGACCTGTATGAATGGT
GGAACGAGGGCTTAACTGTCTCCCTTTTCAGGTCAGTGAAATTGATCTGCCCGTGCAGAA
GCGGACATAAGAATACAAGACGAGAAGACCCTTTGGAGC-TTAAGACA-CAAGGTCAACT
ATGTCAAAACCCCCTATAAAGAGGGACTAAACAAAATATT-AACTGACCAGAGTCTTCGG
TTGGGGCGACCACGGGGGAAAACAAAGCCCCCATGTGGA-ATGGGATA---AAACCTA-A
AACCACGAGGAACACCTCTAAGTCACAGAACATCTGACCAAA-A-GATCCGGCACCTAG-
GCCGATCAACGAACCAAGTTACCCTAGGGATAACAGCGCAATCCCCTCCAAGAGTCCATA
TCGACAAGGGGGTTTACGACCTCGATGTTGGATCAGGACAT
>70063_Gmelanopleura_Itanhaem_SP
AAATCAAAGTATAAGAGGTCCTACCTGCCCAGTGACATTA-AGTTAAACGGCCGCGGTAT
TTTGACCGTGCTAAGGTAGCGCAATCACTTGTCTTTTAAATGAAGACCTGTATGAATGGT
GGAACGAGGGCTTAACTGTCTCCCTTTTCAGGTCAGTGAAATTGATCTGCCCGTGCAGAA
GCGGACATAAGAATACAAGACGAGAAGACCCTTTGGAGC-TTAAGACA-CAAGGTCAACT
ATGTCAAAACCCCCTATAAAGAGGGACTAAACAAAATATT-AACTGACCAGAGTCTTCGG
TTGGGGCGACCACGGGGGAAAACAAAGCCCCCATGTGGA-ATGGGATA---AAACCTA-A
AACCACGAGGAACACCTCTAAGTCACAGAACATCTGACCAAA-A-GATCCGGCACCTAG-
GCCGATCAACGAACCAAGTTACCCTAGGGATAACAGCGCAATCCCCTCCAAGAGTCCATA
TCGACAAGGGGGTTTACGACCTCGATGTTGGATCAGGACAT
>70062_Gmelanopleura_Itanhaem_SP
AAATCAAAGTATAAGAGGTCCTACCTGCCCAGTGACATTA-AGTTAAACGGCCGCGGTAT
TTTGACCGTGCTAAGGTAGCGCAATCACTTGTCTTTTAAATGAAGACCTGTATGAATGGT
GGAACGAGGGCTTAACTGTCTCCCTTTTCAGGTCAGTGAAATTGATCTGCCCGTGCAGAA
GCGGACATAAGAATACAAGACGAGAAGACCCTTTGGAGC-TTAAGACA-CAAGGTCAACT
ATGTCAAAACCCCCTATAAAGAGGGACTAAACAAAATATT-AACTGACCAGAGTCTTCGG
TTGGGGCGACCACGGGGGAAAACAAAGCCCCCATGTGGA-ATGGGATA---AAACCTA-A
AACCACGAGGAACACCTCTAAGTCACAGAACATCTGACCAAA-A-GATCCGGCACCTAG-
GCCGATCAACGAACCAAGTTACCCTAGGGATAACAGCGCAATCCCCTCCAAGAGTCCATA
TCGACAAGGGGGTTTACGACCTCGATGTTGGATCAGGACAT
>70061_Gmelanopleura_Itanhaem_SP
AAATCAAAGTATAAGAGGTCCTACCTGCCCAGTGACATTA-AGTTAAACGGCCGCGGTAT
TTTGACCGTGCTAAGGTAGCGCAATCACTTGTCTTTTAAATGAAGACCTGTATGAATGGT
GGAACGAGGGCTTAACTGTCTCCCTTTTCAGGTCAGTGAAATTGATCTGCCCGTGCAGAA
GCGGACATAAGAATACAAGACGAGAAGACCCTTTGGAGC-TTAAGACA-CAAGGTCAACT
ATGTCAAAACCCCCTATAAAGAGGGACTAAACAAAATATT-AACTGACCAGAGTCTTCGG
TTGGGGCGACCACGGGGGAAAACAAAGCCCCCATGTGGA-ATGGGATA---AAACCTA-A
AACCACGAGGAACACCTCTAAGTCACAGAACATCTGACCAAA-A-GATCCGGCACCTAG-
GCCGATCAACGAACCAAGTTACCCTAGGGATAACAGCGCAATCCCCTCCAAGAGTCCATA
TCGACAAGGGGGTTTACGACCTCGATGTTGGATCAGGACAT
>70060_Gmelanopleura_Itanhaem_SP
AAATCAAAGTATAAGAGGTCCTACCTGCCCAGTGACATTA-AGTTAAACGGCCGCGGTAT
TTTGACCGTGCTAAGGTAGCGCAATCACTTGTCTTTTAAATGAAGACCTGTATGAATGGT
GGAACGAGGGCTTAACTGTCTCCCTTTTCAGGTCAGTGAAATTGATCTGCCCGTGCAGAA
GCGGACATAAGAATACAAGACGAGAAGACCCTTTGGAGC-TTAAGACA-CAAGGTCAACT
ATGTCAAAACCCCCTATAAAGAGGGACTAAACAAAATATT-AACTGACCAGAGTCTTCGG
TTGGGGCGACCACGGGGGAAAACAAAGCCCCCATGTGGA-ATGGGATA---AAACCTA-A
AACCACGAGGAACACCTCTAAGTCACAGAACATCTGACCAAA-A-GATCCGGCACCTAG-
GCCGATCAACGAACCAAGTTACCCTAGGGATAACAGCGCAATCCCCTCCAAGAGTCCATA
TCGACAAGGGGGTTTACGACCTCGATGTTGGATCAGGACAT
>70059_Gmelanopleura_Itanhaem_SP
AAATCAAAGTATAAGAGGTCCTACCTGCCCAGTGACATTA-AGTTAAACGGCCGCGGTAT
TTTGACCGTGCTAAGGTAGCGCAATCACTTGTCTTTTAAATGAAGACCTGTATGAATGGT
GGAACGAGGGCTTAACTGTCTCCCTTTTCAGGTCAGTGAAATTGATCTGCCCGTGCAGAA
GCGGACATAAGAATACAAGACGAGAAGACCCTTTGGAGC-TTAAGACA-CAAGGTCAACT
ATGTCAAAACCCCCTATAAAGAGGGACTAAACAAAATATT-AACTGACCAGAGTCTTCGG
TTGGGGCGACCACGGGGGAAAACAAAGCCCCCATGTGGA-ATGGGATA---AAACCTA-A
AACCACGAGGAACACCTCTAAGTCACAGAACATCTGACCAAA-A-GATCCGGCACCTAG-
GCCGATCAACGAACCAAGTTACCCTAGGGATAACAGCGCAATCCCCTCCAAGAGTCCATA
TCGACAAGGGGGTTTACGACCTCGATGTTGGATCAGGACAT
>70058_Gmelanopleura_Itanhaem_SP
AAATCAAAGTATAAGAGGTCCTACCTGCCCAGTGACATTA-AGTTAAACGGCCGCGGTAT
TTTGACCGTGCTAAGGTAGCGCAATCACTTGTCTTTTAAATGAAGACCTGTATGAATGGT
GGAACGAGGGCTTAACTGTCTCCCTTTTCAGGTCAGTGAAATTGATCTGCCCGTGCAGAA
GCGGACATAAGAATACAAGACGAGAAGACCCTTTGGAGC-TTAAGACA-CAAGGTCAACT
ATGTCAAAACCCCCTATAAAGAGGGACTAAACAAAATATT-AACTGACCAGAGTCTTCGG
TTGGGGCGACCACGGGGGAAAACAAAGCCCCCATGTGGA-ATGGGATA---AAACCTA-A
AACCACGAGGAACACCTCTAAGTCACAGAACATCTGACCAAA-A-GATCCGGCACCTAG-
GCCGATCAACGAACCAAGTTACCCTAGGGATAACAGCGCAATCCCCTCCAAGAGTCCATA
TCGACAAGGGGGTTTACGACCTCGATGTTGGATCAGGACAT
>24540_Gmelanopleura_AltoTiete_SP
AAATCAAAGTATAAGAGGTCCTACCTGCCCAGTGACATTA-AGTTAAACGGCCGCGGTAT
TTTGACCGTGCTAAGGTAGCGCAATCACTTGTCTTTTAAATGAAGACCTGTATGAATGGT
GGAACGAGGGCTTAACTGTCTCCCTTTTCAGGTCAGTGAAATTGATCTGCCCGTGCAGAA
GCGGACATAAGAATACAAGACGAGAAGACCCTTTGGAGC-TTAAGACA-CAAGGTCAACT
ATGTCAAAACCCCCTATAAAGAGGGACTAAACAAAATATT-AACTGACCAGAGTCTTCGG
TTGGGGCGACCACGGGGGAAAACAAAGCCCCCATGTGGA-ATGGGATA---AAACCTA-A
AACCACGAGGAACACCTCTAAGTCACAGAACATCTGACCAAA-A-GATCCGGCACCTAG-
GCCGATCAACGAACCAAGTTACCCTAGGGATAACAGCGCAATCCCCTCCAAGAGTCCATA
TCGACAAGGGGGTTTACGACCTCGATGTTGGATCAGGACAT
>24539_Gmelanopleura_AltoTiete_SP
AAATCAAAGTATAAGAGGTCCTACCTGCCCAGTGACATTA-AGTTAAACGGCCGCGGTAT
TTTGACCGTGCTAAGGTAGCGCAATCACTTGTCTTTTAAATGAAGACCTGTATGAATGGT
GGAACGAGGGCTTAACTGTCTCCCTTTTCAGGTCAGTGAAATTGATCTGCCCGTGCAGAA
GCGGACATAAGAATACAAGACGAGAAGACCCTTTGGAGC-TTAAGACA-CAAGGTCAACT
ATGTCAAAACCCCCTATAAAGAGGGACTAAACAAAATATT-AACTGACCAGAGTCTTCGG
TTGGGGCGACCACGGGGGAAAACAAAGCCCCCATGTGGA-ATGGGATA---AAACCTA-A
AACCACGAGGAACACCTCTAAGTCACAGAACATCTGACCAAA-A-GATCCGGCACCTAG-
GCCGATCAACGAACCAAGTTACCCTAGGGATAACAGCGCAATCCCCTCCAAGAGTCCATA
TCGACAAGGGGGTTTACGACCTCGATGTTGGATCAGGACAT
>24538_Gmelanopleura_AltoTiete_SP
AAATCAAAGTATAAGAGGTCCTACCTGCCCAGTGACATTA-AGTTAAACGGCCGCGGTAT
TTTGACCGTGCTAAGGTAGCGCAATCACTTGTCTTTTAAATGAAGACCTGTATGAATGGT
GGAACGAGGGCTTAACTGTCTCCCTTTTCAGGTCAGTGAAATTGATCTGCCCGTGCAGAA
GCGGACATAAGAATACAAGACGAGAAGACCCTTTGGAGC-TTAAGACA-CAAGGTCAACT
ATGTCAAAACCCCCTATAAAGAGGGACTAAACAAAATATT-AACTGACCAGAGTCTTCGG
TTGGGGCGACCACGGGGGAAAACAAAGCCCCCATGTGGA-ATGGGATA---AAACCTA-A
AACCACGAGGAACACCTCTAAGTCACAGAACATCTGACCAAA-A-GATCCGGCACCTAG-
GCCGATCAACGAACCAAGTTACCCTAGGGATAACAGCGCAATCCCCTCCAAGAGTCCATA
TCGACAAGGGGGTTTACGACCTCGATGTTGGATCAGGACAT
>24537_Gmelanopleura_AltoTiete_SP
AAATCAAAGTATAAGAGGTCCTACCTGCCCAGTGACATTA-AGTTAAACGGCCGCGGTAT
TTTGACCGTGCTAAGGTAGCGCAATCACTTGTCTTTTAAATGAAGACCTGTATGAATGGT
GGAACGAGGGCTTAACTGTCTCCCTTTTCAGGTCAGTGAAATTGATCTGCCCGTGCAGAA
GCGGACATAAGAATACAAGACGAGAAGACCCTTTGGAGC-TTAAGACA-CAAGGTCAACT
ATGTCAAAACCCCCTATAAAGAGGGACTAAACAAAATATT-AACTGACCAGAGTCTTCGG
TTGGGGCGACCACGGGGGAAAACAAAGCCCCCATGTGGA-ATGGGATA---AAACCTA-A
AACCACGAGGAACACCTCTAAGTCACAGAACATCTGACCAAA-A-GATCCGGCACCTAG-
GCCGATCAACGAACCAAGTTACCCTAGGGATAACAGCGCAATCCCCTCCAAGAGTCCATA
TCGACAAGGGGGTTTACGACCTCGATGTTGGATCAGGACAT
>24553_Gmelanopleura_AltoTiete_SP
AAATCAAAGTATAAGAGGTCCTACCTGCCCAGTGACATTA-AGTTAAACGGCCGCGGTAT
TTTGACCGTGCTAAGGTAGCGCAATCACTTGTCTTTTAAATGAAGACCTGTATGAATGGT
GGAACGAGGGCTTAACTGTCTCCCTTTTCAGGTCAGTGAAATTGATCTGCCCGTGCAGAA
GCGGACATAAGAATACAAGACGAGAAGACCCTTTGGAGC-TTAAGACA-CAAGGTCAACT
ATGTCAAAACCCCCTATAAAGAGGGACTAAACAAAATATT-AACTGACCAGAGTCTTCGG
TTGGGGCGACCACGGGGGAAAACAAAGCCCCCATGTGGA-ATGGGATA---AAACCTA-A
AACCACGAGGAACACCTCTAAGTCACAGAACATCTGACCAAA-A-GATCCGGCACCTAG-
GCCGATCAACGAACCAAGTTACCCTAGGGATAACAGCGCAATCCCCTCCAAGAGTCCATA
TCGACAAGGGGGTTTACGACCTCGATGTTGGATCAGGACAT
>24542_Gmelanopleura_AltoTiete_SP
AAATCAAAGTATAAGAGGTCCTACCTGCCCAGTGACATTA-AGTTAAACGGCCGCGGTAT
TTTGACCGTGCTAAGGTAGCGCAATCACTTGTCTTTTAAATGAAGACCTGTATGAATGGT
GGAACGAGGGCTTAACTGTCTCCCTTTTCAGGTCAGTGAAATTGATCTGCCCGTGCAGAA
GCGGACATAAGAATACAAGACGAGAAGACCCTTTGGAGC-TTAAGACA-CAAGGTCAACT
ATGTCAAAACCCCCTATAAAGAGGGACTAAACAAAATATT-AACTGACCAGAGTCTTCGG
TTGGGGCGACCACGGGGGAAAACAAAGCCCCCATGTGGA-ATGGGATA---AAACCTA-A
AACCACGAGGAACACCTCTAAGTCACAGAACATCTGACCAAA-A-GATCCGGCACCTAG-
GCCGATCAACGAACCAAGTTACCCTAGGGATAACAGCGCAATCCCCTCCAAGAGTCCATA
TCGACAAGGGGGTTTACGACCTCGATGTTGGATCAGGACAT
>24541_Gmelanopleura_AltoTiete_SP
AAATCAAAGTATAAGAGGTCCTACCTGCCCAGTGACATTA-AGTTAAACGGCCGCGGTAT
TTTGACCGTGCTAAGGTAGCGCAATCACTTGTCTTTTAAATGAAGACCTGTATGAATGGT
GGAACGAGGGCTTAACTGTCTCCCTTTTCAGGTCAGTGAAATTGATCTGCCCGTGCAGAA
GCGGACATAAGAATACAAGACGAGAAGACCCTTTGGAGC-TTAAGACA-CAAGGTCAACT
ATGTCAAAACCCCCTATAAAGAGGGACTAAACAAAATATT-AACTGACCAGAGTCTTCGG
TTGGGGCGACCACGGGGGAAAACAAAGCCCCCATGTGGA-ATGGGATA---AAACCTA-A
AACCACGAGGAACACCTCTAAGTCACAGAACATCTGACCAAA-A-GATCCGGCACCTAG-
GCCGATCAACGAACCAAGTTACCCTAGGGATAACAGCGCAATCCCCTCCAAGAGTCCATA
TCGACAAGGGGGTTTACGACCTCGATGTTGGATCAGGACAT
>Gcaerulea_GC4
AAATCAATGTATAAGAGGTCCTACCTGCCCAGTGACAT-A-AGTTAAACGGCCGCGGTAT
TTTGACCGTGCTAAGGTAGCGCAATCACTTGTCTTTTAAATGAAGACCTGTATGAATGGT
GGAACGAGGGCTTAACTGTCTCCCTTTTTAGGTCAGTGAAATTGATCTGCCCGTGCAGAA
GCGGACATAAAAATACAAGACGAGAAGACCCTTTGGAGC-TTAAGACA-CAAGGTCAACT
ATGTCAAAAATCCCTATAAACGAAAATTAAACAAAATATT-AACTGACCAAAGTCTTCGG
TTGGGGCGACCACGGGGGAAAACGAAGCCCCCATGTGGA-ATGGGGTA---AAACCTA-A
AACCACGAGGGACACCTCTAAGTCACAGAACATCTGACCAAA-A-GATCCGGCATCAAA-
GCCGATCAACGAACCAAGTTACCCTAGGGATAACAGCGCAATCCCCTCCAAGAGTCCATA
TCGACAAGGGGGTTTACGACCTCGATGTTGGATCAGGACAT
>Gcaerulea_GC3
------------------------------------------------------------
---------------------------CTTGTCTTTTAAATGAAGACCTGTATGAATGGT
GGAACGAGGGCTTAACTGTCTCCCTTTTTAGGTCAGTGAAATTGATCTGCCCGTGCAGAA
GCGGACATAAAAATACAAGACGAGAAGACCCTTTGGAGC-TTAAGACA-CAAGGTCAACT
ATGTCAAAAATCCCTATAAACGAAAATTAAACAAAATATT-AACTGACCAAAGTCTTCGG
TTGGGGCGACCACGGGGGAAAACGAAGCCCCCATGTGGA-ATGGGGTA---AAACCTA-A
AACCACGAGGGACACCTCTAAGTCACAGAACATCTGACCAAA-A-GATCCGGCATCAAA-
GCCGATCAACGAACCAAGTTACCCTAGGGATAACAGCGCAATCCCCTCCAAGAGTCCATA
TCGACAAGGGGGTTTACGACCTCGATGTTGGATCAGGACAT
>Gcaerulea_GC5
AAATCAATGTATAAGAGGTCCTACCTGCCCAGTGACA-TA-AGTTAAACGGCCGCGGTAT
TTTGACCGTGCTAAGGTAGCGCAATCACTTGTCTTTTAAATGAAGACCTGTATGAATGGT
GGAACGAGGGCTTAACTGTCTCCCTTTTTAGGTCAGTGAAATTGATCTGCCCGTGCAGAA
GCGGACATAAAAATACAAGACGAGAAGACCCTTTGGAGC-TTAAGACA-CAAGGTCAACT
ATGTCAAAAATCCCTATAAACGAAAATTAAACAAAATATT-AACTGACCAAAGTCTTCGG
TTGGGGCGACCACGGGGGAAAACGAAGCCCCCATGTGGA-ATGGGATA---AAACCTA-A
AACCACGAGGGACACCTCTAAGTCACAGAACATCTGACCAAA-A-GATCCGGCATCAAA-
GCCGATCAACGAACCAAGTTACCCTAGGGATAACAGCGCAATCCCCTCCAAGAGTCCATA
TCGACAAGGGGGTTTACGACCTCGATGTTGGATCAGGACAT
>Gcaerulea_GC2
AAATCAATGTATAAGAGGTCCTACCTGCCCAGTGACA-TA-AGTTAAACGGCCGCGGTAT
TTTGACCGTGCTAAGGTAGCGCAATCACTTGTCTTTTAAATGAAGACCTGTATGAATGGT
GGAACGAGGGCTTAACTGTCTCCCTTTTTAGGTCAGTGAAATTGATCTGCCCGTGCAGAA
GCGGACATAAAAATACAAGACGAGAAGACCCTTTGGAGC-TTAAGACA-CAAGGTCAACT
ATGTCAAAAATCCCTATAAACGAAAATTAAACAAAATATT-AACTGACCAAAGTCTTCGG
TTGGGGCGACCACGGGGGAAAACGAAGCCCCCATGTGGA-ATGGGATA---AAACCTA-A
AACCACGAGGGACACCTCTAAGTCACAGAACATCTGACCAAA-A-GATCCGGCATCAAA-
GCCGATCAACGAACCAAGTTACCCTAGGGATAACAGCGCAATCCCCTCCAAGAGTCCATA
TCGACAAGGGGGTTTACGACCTCGATGTTGGATCAGGACAT
