# Supplementary material for: Molecular and morphological data of the freshwater fish Glandulocauda melanopleura (Characiformes: Characidae) provide evidences of river captures and local differentiation in the Brazilian Atlantic Forest
Source: PLoS One. 2018 Mar 26;13(3):e0194247. doi: 10.1371/journal.pone.0194247 (PMC5868800; doi:10.1371/journal.pone.0194247)
Supplement: S2 File — (TXT) [file pone.0194247.s005.txt]

>70003_Msylvicola_Prado_BA
CTCCTTATTCGAGCAGAATTAAGTCAGCCTGGTTCACTTCTAGGCGATGATCAAATTTAT
AATGTTATCGTAACTGCACACGCATTTGTGATAATTTTTTTTATAGTAATACCCGTAATA
ATTGGAGGCTTTGGAAACTGACTTGTCCCCCTGATAATTGGTGCCCCTGATATAGCCTTT
CCCCGAATAAATAACATAAGTTTTTGACTTTTACCTCCATCTTTTCTTCTTCTACTAGCT
TCCTCAGGGGTTGAAGCTGGTGCAGGTACAGGTTGAACTGTTTATCCACCGCTTGCTGGA
AATTTAGCACACGCAGGAGCCTCTGTAGACCTAACCATTTTTTCACTACACCTTGCCGGT
GTATCTTCTATTTTAGGGGCAATTAACTTTATTACTACTATTATTAATATGAAACCCCCA
GCTATTTCACAATACCAAACCCCTTTATTTGTATGAGCTGTTTTAATTACAGCAGTCCTA
CTACTCCTTTCACTTCCCGTATTAGCAGCCGGAATTACAATG
>70004_Msylvicola_Prado_BA
CTCCTTATTCGAGCAGAATTAAGTCAGCCTGGTTCACTTCTAGGCGATGATCAAATTTAT
AATGTTATCGTAACTGCACACGCATTTGTGATAATTTTTTTTATAGTAATACCCGTAATA
ATTGGAGGCTTTGGAAACTGACTTGTCCCCCTGATAATTGGTGCCCCTGATATAGCCTTT
CCCCGAATAAATAACATAAGTTTTTGACTTTTACCTCCATCTTTTCTTCTTCTACTAGCT
TCCTCAGGGGTTGAAGCTGGTGCAGGTACAGGTTGAACTGTTTATCCACCACTTGCTGGA
AATTTAGCACACGCAGGAGCCTCTGTAGACCTAACCATTTTTTCACTACACCTTGCCGGT
GTATCTTCTATTTTAGGGGCAATTAACTTTATTACTACTATTATTAATATGAAACCCCCA
GCTATTTCACAATACCAAACCCCTTTATTTGTATGAGCTGTTTTAATTACAGCAGTCCTA
CTACTCCTTTCACTTCCCGTATTAGCAGCCGGAATTACAATG
>70005_Msylvicola_Prado_BA
CTCCTTATTCGAGCAGAATTAAGTCAGCCTGGTTCACTTCTAGGCGATGATCAAATTTAT
AATGTTATCGTAACTGCACACGCATTTGTGATAATTTTTTTTATAGTAATACCCGTAATA
ATTGGAGGCTTTGGAAACTGACTTGTCCCCCTGATAATTGGTGCCCCTGATATAGCCTTT
CCCCGAATAAATAACATAAGTTTTTGACTTTTACCTCCATCTTTTCTTCTTCTACTAGCT
TCCTCAGGGGTTGAAGCTGGTGCAGGTACAGGTTGAACTGTTTATCCACCACTTGCTGGA
AATTTAGCACACGCAGGAGCCTCTGTAGACCTAACCATTTTTTCACTACACCTTGCCGGT
GTATCTTCTATTTTAGGGGCAATTAACTTTATTACTACTATTATTAATATGAAACCCCCA
GCTATTTCACAATACCAAACCCCTTTATTTGTATGAGCTGTTTTAATTACAGCAGTCCTA
CTACTCCTTTCACTTCCCGTATTAGCAGCCGGAATTACAATG
>70006_Msylvicola_Prado_BA
CTCCTTATTCGAGCAGAATTAAGTCAGCCTGGTTCACTTCTAGGCGATGATCAAATTTAT
AATGTTATCGTAACTGCACACGCATTTGTGATAATTTTTTTTATAGTAATACCCGTAATA
ATTGGAGGCTTTGGAAACTGACTTGTCCCCCTGATAATTGGTGCCCCTGATATAGCCTTT
CCCCGAATAAATAACATAAGTTTTTGACTTTTACCTCCATCTTTTCTTCTTCTACTAGCT
TCCTCAGGGGTTGAAGCTGGTGCAGGTACAGGTTGAACTGTTTATCCACCACTTGCTGGA
AATTTAGCACACGCAGGAGCCTCTGTAGACCTAACCATTTTTTCACTACACCTTGCCGGT
GTATCTTCTATTTTAGGGGCAATTAACTTTATTACTACTATTATTAATATGAAACCCCCA
GCTATTTCACAATACCAAACCCCTTTATTTGTATGAGCTGTTTTAATTACAGCAGTCCTA
CTACTCCTTTCACTTCCCGTATTAGCAGCCGGAATTACAATG
>70007_Msylvicola_Prado_BA
CTCCTTATTCGAGCAGAATTAAGTCAGCCTGGTTCACTTCTAGGCGATGATCAAATTTAT
AATGTTATCGTAACTGCACACGCATTTGTGATAATTTTTTTTATAGTAATACCCGTAATA
ATTGGAGGCTTTGGAAACTGACTTGTCCCCCTGATAATTGGTGCCCCTGATATAGCCTTT
CCCCGAATAAATAACATAAGTTTTTGACTTTTACCTCCATCTTTTCTTCTTCTACTAGCT
TCCTCAGGGGTTGAAGCTGGTGCAGGTACAGGTTGAACTGTTTATCCACCACTTGCTGGA
AATTTAGCACACGCAGGAGCCTCTGTAGACCTAACCATTTTTTCACTACACCTTGCCGGT
GTATCTTCTATTTTAGGGGCAATTAACTTTATTACTACTATTATTAATATGAAACCCCCA
GCTATTTCACAATACCAAACCCCTTTATTTGTATGAGCTGTTTTAATTACAGCAGTCCTA
CTACTCCTTTCACTTCCCGTATTAGCAGCCGGAATTACAATG
>70008_Msylvicola_Prado_BA
CTCCTTATTCGAGCAGAATTAAGTCAGCCTGGTTCACTTCTAGGCGATGATCAAATTTAT
AATGTTATCGTAACTGCACACGCATTTGTGATAATTTTTTTTATAGTAATACCCGTAATA
ATTGGAGGCTTTGGAAACTGACTTGTCCCCCTGATAATTGGTGCCCCTGATATAGCCTTT
CCCCGAATAAATAACATAAGTTTTTGACTTTTACCTCCATCTTTTCTTCTTCTACTAGCT
TCCTCAGGGGTTGAAGCTGGTGCAGGTACAGGTTGAACTGTTTATCCACCACTTGCTGGA
AATTTAGCACACGCAGGAGCCTCTGTAGACCTAACCATTTTTTCACTACACCTTGCCGGT
GTATCTTCTATTTTAGGGGCAATTAACTTTATTACTACTATTATTAATATGAAACCCCCA
GCTATTTCACAATACCAAACCCCTTTATTTGTATGAGCTGTTTTAATTACAGCAGTCCTA
CTACTCCTTTCACTTCCCGTATTAGCAGCCGGAATTACAATG
>70009_Msylvicola_Prado_BA
CTCCTTATTCGAGCAGAATTAAGTCAGCCTGGTTCACTTCTAGGCGATGATCAAATTTAT
AATGTTATCGTAACTGCACACGCATTTGTGATAATTTTTTTTATAGTAATACCCGTAATA
ATTGGAGGCTTTGGAAACTGACTTGTCCCCCTGATAATTGGTGCCCCTGATATAGCCTTT
CCCCGAATAAATAACATAAGTTTTTGACTTTTACCTCCATCTTTTCTTCTTCTACTAGCT
TCCTCAGGGGTTGAAGCTGGTGCAGGTACAGGTTGAACTGTTTATCCACCACTTGCTGGA
AATTTAGCACACGCAGGAGCCTCTGTAGACCTAACCATTTTTTCACTACACCTTGCCGGT
GTATCTTCTATTTTAGGGGCAATTAACTTTATTACTACTATTATTAATATGAAACCCCCA
GCTATTTCACAATACCAAACCCCTTTATTTGTATGAGCTGTTTTAATTACAGCAGTCCTA
CTACTCCTTTCACTTCCCGTATTAGCAGCCGGAATTACAATG
>70010_Msylvicola_Prado_BA
CTCCTTATTCGAGCAGAATTAAGTCAGCCTGGTTCACTTCTAGGCGATGATCAAATTTAT
AATGTTATCGTAACTGCACACGCATTTGTGATAATTTTTTTTATAGTAATACCCGTAATA
ATTGGAGGCTTTGGAAACTGACTTGTCCCCCTGATAATTGGTGCCCCTGATATAGCCTTT
CCCCGAATAAATAACATAAGTTTTTGACTTTTACCTCCATCTTTTCTTCTTCTACTAGCT
TCCTCAGGGGTTGAAGCTGGTGCAGGTACAGGTTGAACTGTTTATCCACCACTTGCTGGA
AATTTAGCACACGCAGGAGCCTCTGTAGACCTAACCATTTTTTCACTACACCTTGCCGGT
GTATCTTCTATTTTAGGGGCAATTAACTTTATTACTACTATTATTAATATGAAACCCCCA
GCTATTTCACAATACCAAACCCCTTTATTTGTATGAGCTGTTTTAATTACAGCAGTCCTA
CTACTCCTTTCACTTCCCGTATTAGCAGCCGGAATTACAATG
>70011_Msylvicola_Prado_BA
CTCCTTATTCGAGCAGAATTAAGTCAGCCTGGTTCACTTCTAGGCGATGATCAAATTTAT
AATGTTATCGTAACTGCACACGCATTTGTGATAATTTTTTTTATAGTAATACCCGTAATA
ATTGGAGGCTTTGGAAACTGACTTGTCCCCTTGATAATTGGTGCCCCTGATATAGCCTTT
CCCCGAATAAATAACATAAGTTTTTGACTTTTACCTCCATCTTTTCTTCTTCTACTAGCT
TCCTCAGGGGTTGAAGCTGGTGCAGGTACAGGTTGAACTGTTTATCCACCACTTGCTGGA
AATTTAGCACACGCAGGAGCCTCTGTAGACCTAACCATTTTTTCACTACACCTTGCCGGT
GTATCTTCTATTTTAGGGGCAATTAACTTTATTACTACTATTATTAATATGAAACCCCCA
GCTATTTCACAATACCAAACCCCTTTATTTGTATGAGCTGTTTTAATTACAGCAGTCCTA
CTACTCCTTTCACTTCCCGTATTAGCAGCCGGAATTACAATG
>70012_Msylvicola_Prado_BA
CTCCTTATTCGAGCAGAATTAAGTCAGCCTGGTTCACTTCTAGGCGATGATCAAATTTAT
AATGTTATCGTAACTGCACACGCATTTGTGATAATTTTTTTTATAGTAATACCCGTAATA
ATTGGAGGCTTTGGAAACTGACTTGTCCCCTTGATAATTGGTGCCCCTGATATAGCCTTT
CCCCGAATAAATAACATAAGTTTTTGACTTTTACCTCCATCTTTTCTTCTTCTACTAGCT
TCCTCAGGGGTTGAAGCTGGTGCAGGTACAGGTTGAACTGTTTATCCACCACTTGCTGGA
AATTTAGCACACGCAGGAGCCTCTGTAGACCTAACCATTTTTTCACTACACCTTGCCGGT
GTATCTTCTATTTTAGGGGCAATTAACTTTATTACTACTATTATTAATATGAAACCCCCA
GCTATTTCACAATACCAAACCCCTTTATTTGTATGAGCTGTTTTAATTACAGCAGTCCTA
CTACTCCTTTCACTTCCCGTATTAGCAGCCGGAATTACAATG
>70013_Msylvicola_Prado_BA
CTCCTTATTCGAGCAGAATTAAGTCAGCCTGGTTCACTTCTAGGCGATGATCAAATTTAT
AATGTTATCGTAACTGCACACGCATTTGTGATAATTTTTTTTATAGTAATACCCGTAATA
ATTGGAGGCTTTGGAAACTGACTTGTCCCCCTGATAATTGGTGCCCCTGATATAGCCTTT
CCCCGAATAAATAACATAAGTTTTTGACTTTTACCTCCATCTTTTCTTCTTCTACTAGCT
TCCTCAGGGGTTGAAGCTGGTGCAGGTACAGGTTGAACTGTTTATCCACCACTTGCTGGA
AATTTAGCACACGCAGGAGCCTCTGTAGACCTAACCATTTTTTCACTACACCTTGCCGGT
GTATCTTCTATTTTAGGGGCAATTAACTTTATTACTACTATTATTAATATGAAACCCCCA
GCTATTTCACAATACCAAACCCCTTTATTTGTATGAGCTGTTTTAATTACAGCAGTCCTA
CTACTCCTTTCACTTCCCGTATTAGCAGCCGGAATTACAATG
>70014_Msylvicola_Prado_BA
CTCCTTATTCGAGCAGAATTAAGTCAGCCTGGTTCACTTCTAGGCGATGATCAAATTTAT
AATGTTATCGTAACTGCACACGCATTTGTGATAATTTTTTTTATAGTAATACCCGTAATA
ATTGGAGGCTTTGGAAACTGACTTGTCCCCCTGATAATTGGTGCCCCTGATATAGCCTTT
CCCCGAATAAATAACATAAGTTTTTGACTTTTACCTCCATCTTTTCTTCTTCTACTAGCT
TCCTCAGGGGTTGAAGCTGGTGCAGGTACAGGTTGAACTGTTTATCCACCACTTGCTGGA
AATTTAGCACACGCAGGAGCCTCTGTAGACCTAACCATTTTTTCACTACACCTTGCCGGT
GTATCTTCTATTTTAGGGGCAATTAACTTTATTACTACTATTATTAATATGAAACCCCCA
GCTATTTCACAATACCAAACCCCTTTATTTGTATGAGCTGTTTTAATTACAGCAGTCCTA
CTACTCCTTTCACTTCCCGTATTAGCAGCCGGAATTACAATG
>70015_Msylvicola_Prado_BA
CTCCTTATTCGAGCAGAATTAAGTCAGCCTGGTTCACTTCTAGGCGATGATCAAATTTAT
AATGTTATCGTAACTGCACACGCATTTGTGATAATTTTTTTTATAGTAATACCCGTAATA
ATTGGAGGCTTTGGAAACTGACTTGTCCCCCTGATAATTGGTGCCCCTGATATAGCCTTT
CCCCGAATAAATAACATAAGTTTTTGACTTTTACCTCCATCTTTTCTTCTTCTACTAGCT
TCCTCAGGGGTTGAAGCTGGTGCAGGTACAGGTTGAACTGTTTATCCACCACTTGCTGGA
AATTTAGCACACGCAGGAGCCTCTGTAGACCTAACCATTTTTTCACTACACCTTGCCGGT
GTATCTTCTATTTTAGGGGCAATTAACTTTATTACTACTATTATTAATATGAAACCCCCA
GCTATTTCACAATACCAAACCCCTTTATTTGTATGAGCTGTTTTAATTACAGCAGTCCTA
CTACTCCTTTCACTTCCCGTATTAGCAGCCGGAATTACAATG
>70016_Msylvicola_Prado_BA
CTCTTTATTCGAGCAGAATTAAGTCAGCCTGGTTCACTTCTAGGCGATGATCAAATTTAT
AATGTTATCGTAACTGCACACGCATTTGTGATAATTTTTTTTATAGTAATACCCGTAATA
ATTGGAGGCTTTGGAAACTGACTTGTCCCCCTGATAATTGGTGCCCCTGATATAGCCTTT
CCCCGAATAAATAACATAAGTTTTTGACTTTTACCTCCATCTTTTCTTCTTCTACTAGCT
TCCTCAGGGGTTGAAGCTGGTGCAGGTACAGGTTGAACTGTTTATCCACCACTTGCTGGA
AATTTAGCACACGCAGGAGCCTCTGTAGACCTAACCATTTTTTCACTACACCTTGCCGGT
GTATCTTCTATTTTAGGGGCAATTAACTTTATTACTACTATTATTAATATGAAACCCCCA
GCTATTTCACAATACCAAACCCCTTTATTTGTATGAGCTGTTTTAATTACAGCAGTCCTA
CTACTCCTTTCACTTCCCGTATTAGCAGCCGGAATTACAATG
>70017_Msylvicola_Prado_BA
CTCCTTATTCGAGCAGAATTAAGTCAGCCTGGTTCACTTCTAGGCGATGATCAAATTTAT
AATGTTATCGTAACTGCACACGCATTTGTGATAATTTTTTTTATAGTAATACCCGTAATA
ATTGGAGGCTTTGGAAACTGACTTGTCCCCTTGATAATTGGTGCCCCTGATATAGCCTTT
CCCCGAATAAATAACATAAGTTTTTGACTTTTACCTCCATCTTTTCTTCTTCTACTAGCT
TCCTCAGGGGTTGAAGCTGGTGCAGGTACAGGTTGAACTGTTTATCCACCACTTGCTGGA
AATTTAGCACACGCAGGAGCCTCTGTAGACCTAACCATTTTTTCACTACACCTTGCCGGT
GTATCTTCTATTTTAGGGGCAATTAACTTTATTACTACTATTATTAATATGAAACCCCCA
GCTATTTCACAATACCAAACCCCTTTATTTGTATGAGCTGTTTTAATTACAGCAGTCCTA
CTACTCCTTTCACTTCCCGTATTAGCAGCCGGAATTACAATG
>70080_Mlateralis_Itanhaem_SP
CTCCTTATCCGAGCAGAATTAAGTCAGCCTGGCTCACTCCTAGGTGATGATCAAATTTAT
AATGTTATTGTAACTGCACACGCATTTGTAATAATCTTCTTTATAGTAATACCCGTAATG
ATCGGAGGCTTTGGAAACTGACTTGTTCCCCTAATAATTGGTGCCCCCGATATAGCCTTT
CCACGAATAAATAACATAAGTTTTTGACTTTTACCTCCATCTTTTCTTCTTCTGCTAGCC
TCCTCAGGGGTTGAAGCTGGGGCAGGTACAGGTTGAACTGTTTATCCCCCACTCGCTGGA
AACTTAGCACACGCAGGGGCCTCTGTAGACTTAACCATTTTTTCACTACACCTTGCCGGT
GTATCCTCTATTTTAGGGGCCATTAACTTTATTACCACTATTATTAACATGAAACCCCCA
GCCATTTCGCAATATCAAACCCCTTTATTTGTATGAGCTGTTCTAATTACAGCAGTCCTA
TTACTCCTCTCACTTCCCGTATTAGCAGCCGGAATTACAATG
>38201_Mlateralis_Mongagua_SP
CTCCTTATCCGAGCAGAATTAAGTCAGCCTGGCTCACTCCTAGGTGATGATCAAATTTAT
AATGTTATTGTAACTGCACACGCATTTGTAATAATCTTCTTTATAGTAATACCCGTAATG
ATCGGAGGCTTTGGAAACTGACTTGTTCCCCTAATAATTGGTGCCCCCGATATAGCCTTT
CCACGAATAAATAACATAAGTTTTTGACTTTTACCTCCATCTTTTCTTCTTCTGCTAGCC
TCCTCAGGGGTTGAAGCTGGGGCAGGTACAGGTTGAACTGTTTATCCCCCACTCGCTGGA
AACTTAGCACACGCAGGGGCCTCTGTAGACTTAACCATTTTTTCACTACACCTTGCCGGT
GTATCCTCTATTTTAGGGGCCATTAACTTTATTACCACTATTATTAACATGAAACCCCCA
GCCATTTCGCAATATCAAACCCCTTTATTTGTATGAGCTGTTCTAATTACAGCAGTCCTA
TTACTCCTCTCACTTCCCGTATTAGCAGCCGGAATTACAATG
>38431_Mlateralis_Mongagua_SP
CTCCTTATCCGAGCAGAATTAAGTCAGCCTGGCTCACTCCTAGGTGATGATCAAATTTAT
AATGTTATTGTAACTGCACACGCATTTGTAATAATCTTCTTTATAGTAATACCCGTAATG
ATCGGAGGCTTTGGAAACTGACTTGTTCCCCTAATAATTGGTGCCCCCGATATAGCCTTT
CCACGAATAAATAACATAAGTTTTTGACTTTTACCTCCATCTTTTCTTCTTCTGCTAGCC
TCTTCAGGGGTTGAAGCTGGGGCAGGTACAGGTTGAACTGTTTATCCCCCACTCGCTGGA
AACTTAGCACACGCAGGGGCCTCTGTAGACTTAACCATTTTTTCACTACACCTTGCCGGT
GTATCCTCTATTTTAGGGGCCATTAACTTTATTACCACTATTATTAACATGAAACCCCCA
GCCATTTCGCAATATCAAACCCCTTTATTTGTATGAGCTGTTCTAATTACAGCAGTCCTA
TTACTCCTCTCACTTCCCGTATTAGCAGCCGGAATTACAATG
>70082_Mlateralis_Itanhaem_SP
CTCCTTATCCGAGCAGAATTAAGTCAGCCTGGCTCACTCCTAGGTGATGATCAAATTTAT
AATGTTATTGTAACTGCACACGCATTTGTAATAATCTTCTTTATAGTAATACCCGTAATG
ATCGGAGGCTTTGGAAACTGACTTGTTCCCCTAATAATTGGTGCCCCCGATATAGCCTTT
CCACGAATAAATAACATAAGTTTTTGACTTTTACCTCCATCTTTTCTTCTTCTGCTAGCC
TCCTCAGGGGTTGAAGCTGGGGCAGGTACAGGTTGAACTGTTTATCCCCCACTCGCTGGA
AACTTAGCACACGCAGGGGCCTCTGTAGACTTAACCATTTTTTCACTACACCTTGCCGGT
GTATCCTCTATTTTAGGGGCCATTAACTTTATTACCACTATTATTAACATGAAACCCCCA
GCCATTTCGCAATATCAAACCCCTTTATTTGTATGAGCTGTTCTAATTACAGCAGTCCTA
TTACTCCTCTCACTTCCCGTATTAGCAGCCGGAATTACAATG
>70078_Mlateralis_Itanhaem_SP
CTCCTTATCCGAGCAGAATTAAGTCAGCCTGGCTCACTCCTAGGTGATGATCAAATTTAT
AATGTTATTGTAACTGCACACGCATTTGTAATAATCTTCTTTATAGTAATACCCGTAATG
ATTGGAGGCTTTGGAAACTGACTTGTTCCCCTAATAATTGGTGCCCCCGATATAGCCTTT
CCACGAATAAATAACATAAGTTTTTGACTTTTACCTCCATCTTTTCTTCTTCTGCTAGCC
TCCTCAGGGGTTGAAGCTGGGGCAGGTACAGGTTGAACTGTTTATCCCCCACTCGCTGGA
AACTTAGCACACGCAGGGGCCTCTGTAGACTTAACCATTTTTTCACTACACCTTGCCGGT
GTATCCTCTATTTTAGGGGCCATTAACTTTATTACCACTATTATTAACATGAAACCCCCA
GCCATTTCGCAATATCAAACCCCTTTATTTGTATGAGCTGTTCTAATTACAGCAGTCCTA
TTACTCCTCTCACTTCCCGTATTAGCAGCCGGAATTACAATG
>70079_Mlateralis_Itanhaem_SP
CTCCTTATCCGAGCAGAATTAAGTCAGCCTGGCTCACTCCTAGGTGATGATCAAATTTAT
AATGTTATTGTAACTGCACACGCATTTGTAATAATCTTCTTTATAGTAATACCCGTAATG
ATCGGAGGCTTTGGAAACTGACTTGTTCCCCTAATAATTGGTGCCCCCGATATAGCCTTT
CCACGAATAAATAACATAAGTTTTTGACTTTTACCTCCATCTTTTCTTCTTCTGCTAGCC
TCCTCAGGGGTTGAAGCTGGGGCAGGTACAGGTTGAACTGTTTATCCCCCACTCGCTGGA
AACTTAGCACACGCAGGGGCCTCTGTAGACTTAACCATTTTTTCACTACACCTTGCCGGT
GTATCCTCTATTTTAGGGGCCATTAACTTTATTACCACTATTATTAACATGAAACCCCCA
GCCATTTCGCAATATCAAACCCCTTTATTTGTATGAGCTGTTCTAATTACAGCAGTCCTA
TTACTCCTCTCACTTCCCGTATTAGCAGCCGGAATTACAATG
>UFRGS911A_Mrheocharis_Aranragua_SC
----------------AATTAAGTCAGCCTGGCTCACTCCTAGGCGATGATCAAATTTAT
AATGTTATCGTAACTGCACACGCATTTGTAATAATCTTCTTTATAGTAATACCCGTAATA
ATTGGAGGCTTTGGAAACTGACTTGTTCCCCTAATAATTGGTGCCCCTGATATAGCCTTT
CCCCGAATAAATAACATAAGTTTTTGACTTTTGCCCCCATCTTTTCTTCTTTTACTAGCC
TCCTCAGGAGTTGAAGCTGGGGCAGGTACAGGTTGAACTGTTTACCCCCCACTCGCTGGA
AACTTAGCACACGCAGGAGCCTCTGTAGACCTAACCATTTTCTCACTCCACCTTGCCGGT
GTATCCTCTATCTTGGGGGCCATTAACTTTATCACTACCATTATCAACATAAAACCCCCA
GCTATTTCACAATATCAAACCCCTTTATTTGTATGAGCTGTTTTGATTACAGCAGTCCTA
CTACTCCTTTCACTTCCCGTACTAGCAGCCGGAATTACAATG
>UFRGS911C_Mrheocharis_Aranragua_SC
----------------AATTAAGTCAGCCTGGCTCACTCCTAGGCGATGATCAAATTTAT
AATGTTATCGTAACTGCACACGCATTTGTAATAATCTTCTTTATAGTAATACCCGTAATA
ATTGGAGGCTTTGGAAACTGACTTGTTCCCCTAATAATTGGTGCCCCTGATATAGCCTTT
CCCCGAATAAATAACATAAGTTTTTGACTTTTGCCCCCATCTTTTCTTCTTTTACTAGCC
TCCTCAGGAGTTGAAGCTGGGGCAGGTACAGGTTGAACTGTTTACCCCCCACTCGCTGGA
AACTTAGCACACGCAGGAGCCTCTGTAGACCTAACCATTTTCTCACTCCACCTTGCCGGT
GTATCCTCTATCTTGGGGGCCATTAACTTTATCACTACCATTATCAACATAAAACCCCCA
GCTATTTCACAATATCAAACCCCTTTATTTGTATGAGCTGTTTTGATTACAGCAGTCCTA
CTACTCCTTTCACTTCCCGTACTAGCAGCCGGAATTACAATG
>MCP28770_Mrheocharis_Garopaba_SC
------------------------------------------------------------
------------ACTGCACACGCATTTGTAATAATCTTCTTTATAGTAATACCCGTAATA
ATTGGAGGCTTTGGAAACTGACTTGTTCCCCTAATAATTGGTGCCCCTGATATAGCCTTT
CCCCGAATAAATAACATAAGTTTTTGACTTTTGCCCCCATCTTTTCTTCTTTTACTAGCC
TCCTCAGGAGTTGAAGCTGGGGCAGGTACAGGTTGAACTGTTTATCCCCCACTCGCTGGA
AACTTAGCACACGCAGGAGCCTCTGTAGACCTAACCATTTTCTCACTTCACCTTGCCGGT
GTATCCTCTATCTTGGGGGCCATTAACTTTATTACTACCATTATCAATATAAAACCCCCA
GCTATTTCACAATATCAAACCCCTTTATTTGTATGAGCTGTTTTGATTACAGCAGTCCTA
CTACTCCTTTCACTTCCCGTATTAGCAGCCGGAATTACAATG
>UFRGS2893A_Mrheocharis_Mampituba_RS
CCCTTATTCCGAGCAGAATTAAGTCAGCCTGGCTCACTCCTAGGCGATGATCAAATTTAT
AATGTTATCGTAACTGCACACGCATTTGTAATAATCTTCTTTATAGTAATACCCGTAATA
ATTGGAGGCTTTGGAAACTGACTTGTTCCCCTAATAATTGGTGCCCCTGATATAGCCTTT
CCCCGAATAAATAACATAAGTTTTTGACTTTTGCCCCCATCTTTTCTTCTTTTACTAGCC
TCCTCAGGAGTTGAAGCTGGGGCAGGTACAGGTTGAACTGTTTATCCCCCACTCGCTGGA
AACTTAGCACACGCAGGAGCCTCTGTAGACCTAACCATTTTCTCACTCCACCTTGCCGGT
GTATCCTCTATCTTAGGGGCCATTAACTTTATCACTACCATTATCAATATAAAACCCCCA
GCTATTTCACAATATCAAACCCCTTTATTTGTATGAGCTGTTTTGATTACAGCAGTCCTA
CTACTCCTTTCACTTCCCGTATTAGCAGCCGGAATTACAATG
>UFRGS1264A_Mrheocharis_Tramandai_RS
CTCCTTATCCGAGCAGAATTAAGTCAGCCTGGCTCACTCCTAGGCGATGATCAAATTTAT
AATGTTATCGTAACTGCACACGCATTTGTAATAATCTTCTTTATAGTAATACCCGTAATA
ATTGGAGGCTTTGGAAACTGACTTGTTCCCCTAATAATTGGTGCCCCTGATATAGCCTTT
CCCCGAATAAATAACATAAGTTTTTGACTTTTGCCCCCATCTTTTCTTCTTTTACTAGCC
TCCTCAGGAGTTGAAGCTGGGGCAGGTACAGGTTGAACTGTTTATCCCCCACTCGCTGGA
AACTTAGCACACGCAGGAGCCTCTGTAGACCTAACCATTTTCTCACTCCACCTTGCCGGT
GTATCCTCTATCTTAGGGGCCATTAACTTTATCACTACCATTATCAATATAAAACCCCCA
GCTATTTCACAATATCAAACCCCTTTATTTGTATGAGCTGTTTTGATTACAGCAGTCCTA
CTACTCCTTTCACTTCCCGTATTAGCAGCCGGAATTACAATG
>UFRGS1264B_Mrheocharis_Tramandai_RS
CTCCTTATCCGAGCAGAATTAAGTCAGCCTGGCTCACTCCTAGGCGATGATCAAATTTAT
AATGTTATCGTAACTGCACACGCATTTGTAATAATCTTCTTTATAGTAATACCCGTAATA
ATTGGAGGCTTTGGAAACTGACTTGTTCCCCTAATAATTGGTGCCCCTGATATAGCCTTT
CCCCGAATAAATAACATAAGTTTTTGACTTTTGCCCCCATCTTTTCTTCTTTTACTAGCC
TCCTCAGGAGTTGAAGCTGGGGCAGGTACAGGTTGAACTGTTTATCCCCCACTCGCTGGA
AACTTAGCACACGCAGGAGCCTCTGTAGACCTAACCATTTTCTCACTCCACCTTGCCGGT
GTATCCTCTATCTTAGGGGCCATTAACTTTATCACTACCATTATCAATATAAAACCCCCA
GCTATTTCACAATATCAAACCCCTTTATTTGTATGAGCTGTTTTGATTACAGCAGTCCTA
CTACTCCTTTCACTTCCCGTATTAGCAGCCGGAATTACAATG
>UFRGS1264C_Mrheocharis_Tramandai_RS
CTCCTTATCCGAGCAGAATTAAGTCAGCCTGGCTCACTCCTAGGCGATGATCAAATTTAT
AATGTTATCGTAACTGCACACGCATTTGTAATAATCTTCTTTATAGTAATACCCGTAATA
ATTGGAGGCTTTGGAAACTGACTTGTTCCCCTAATAATTGGTGCCCCTGATATAGCCTTT
CCCCGAATAAATAACATAAGTTTTTGACTTTTGCCCCCATCTTTTCTTCTTTTACTAGCC
TCCTCAGGAGTTGAAGCTGGGGCAGGTACAGGTTGAACTGTTTATCCCCCACTCGCTGGA
AACTTAGCACACGCAGGAGCCTCTGTAGACCTAACCATTTTCTCACTCCACCTTGCCGGT
GTATCCTCTATCTTAGGGGCCATTAACTTTATCACTACCATTATCAATATAAAACCCCCA
GCTATTTCACAATATCAAACCCCTTTATTTGTATGAGCTGTTTTGATTACAGCAGTCCTA
CTACTCCTTTCACTTCCCGTATTAGCAGCCGGAATTACAATG
>UFRGS2893B_Mrheocharis_Mampituba_RS
CCCTTATTCCGAGCAGAATTAAGTCAGCCTGGCTCACTCCTAGGCGATGATCAAATTTAT
AATGTTATCGTAACTGCACACGCATTTGTAATAATCTTCTTTATAGTAATACCCGTAATA
ATTGGAGGCTTTGGAAACTGACTTGTTCCCCTAATAATTGGTGCCCCTGATATAGCCTTT
CCCCGAATAAATAACATAAGTTTTTGACTTTTGCCCCCATCTTTTCTTCTTTTACTAGCC
TCCTCAGGAGTTGAAGCTGGGGCAGGTACAGGTTGAACTGTTTATCCCCCACTCGCTGGA
AACTTAGCACACGCAGGAGCCTCTGTAGACCTAACCATTTTCTCACTCCACCTTGCCGGT
GTATCCTCTATCTTAGGGGCCATTAACTTTATCACTACCATTATCAATATAAAACCCCCA
GCTATTTCACAATATCAAACCCCTTTATTTGTATGAGCTGTTTTGATTACAGCAGTCCTA
CTACTCCTTTCACTTCCCGTATTAGCAGCCGGAATTACAATG
>21275_Minequalis_Pelotas_RS
CTCCTTATCCGAGCAGAATTAAGTCAGCCTGGCTCACTCCTAGGCGATGATCAAATTTAT
AATGTTATCGTAACTGCACACGCATTTGTAATAATCTTCTTTATAGTAATACCCGTAATA
ATTGGAGGCTTTGGAAACTGACTTGTTCCCCTAATAATTGGTGCCCCTGATATAGCCTTT
CCCCGAATAAATAACATAAGTTTTTGACTTTTACCCCCATCTTTCCTTCTTTTATTAGCC
TCCTCAGGAGTTGAAGCTGGAGCAGGTACAGGTTGAACTGTTTACCCCCCACTCGCTGGA
AACTTAGCACACGCAGGAGCCTCTGTAGACCTAACCATTTTTTCACTTCACCTTGCCGGT
GTATCCTCTATCTTGGGGGCCATTAACTTTATCACTACTATTATTAACATAAAACCCCCA
GCTATTTCACAATATCAAACCCCTTTATTTGTATGAGCTGTTTTAATTACAGCAGTCCTA
CTACTCCTCTCACTTCCCGTACTAGCAGCCGGGATTACAATG
>21277_Minequalis_Pelotas_RS
CTCCTTATCCGAGCAGAATTAAGTCAGCCTGGCTCACTCCTAGGCGATGATCAAATTTAT
AATGTTATCGTAACTGCACACGCATTTGTAATAATCTTCTTTATAGTAATACCCGTAATA
ATTGGAGGCTTTGGAAACTGACTTGTTCCCCTAATAATTGGTGCCCCTGATATAGCCTTT
CCCCGAATAAATAACATAAGTTTTTGACTTTTACCCCCATCTTTCCTTCTTTTATTAGCC
TCCTCAGGAGTTGAAGCTGGAGCAGGTACAGGTTGAACTGTTTACCCCCCACTCGCTGGA
AACTTAGCACACGCAGGAGCCTCTGTAGACCTAACCATTTTTTCACTTCACCTTGCCGGT
GTATCCTCTATCTTGGGGGCCATTAACTTTATCACTACTATTATTAACATAAAACCCCCA
GCTATTTCACAATATCAAACCCCTTTATTTGTATGAGCTGTTTTAATTACAGCAGTCCTA
CTACTCCTCTCACTTCCCGTACTAGCAGCCGGAATTACAATG
>21278_Minequalis_Pelotas_RS
CTCCTTATCCGAGCAGAATTAAGTCAGCCTGGCTCACTCCTAGGCGATGATCAAATTTAT
AATGTTATCGTAACTGCACACGCATTTGTAATAATCTTCTTTATAGTAATACCCGTAATA
ATTGGAGGCTTTGGAAACTGACTTGTTCCCCTAATAATTGGTGCCCCTGATATAGCCTTT
CCCCGAATAAATAACATAAGTTTTTGACTTTTACCCCCATCTTTCCTTCTTTTATTAGCC
TCCTCAGGAGTTGAAGCTGGAGCAGGTACAGGTTGAACTGTTTACCCCCCACTCGCTGGA
AACTTAGCACACGCAGGAGCCTCTGTAGACCTAACCATTTTTTCACTTCACCTTGCCGGT
GTATCCTCTATCTTGGGGGCCATTAACTTTATCACTACTATTATTAACATAAAACCCCCA
GCTATTTCACAATATCAAACCCCTTTATTTGTATGAGCTGTTTTAATTACAGCAGTCCTA
CTACTCCTCTCACTTCCCGTACTAGCAGCCGGAATTACAATG
>Mmicrolepis_Topotipo_11
------------------------------------------------------------
AATGTTATCGTGACTGCACACGCATTTGTGATAATCTTCTTTATAGTAATACCCGTAATA
ATTGGAGGCTTTGGAAACTGACTTGTTCCCCTAATGATTGGTGCCCCCGATATAGCCTTC
CCCCGAATAAATAACATAAGTTTTTGACTTTTACCCCCATCTTTTCTTCTTCTACTAGCC
TCTTCAGGAGTTGAAGCTGGAGCAGGTACAGGTTGAACTGTTTACCCCCCACTCGCTGGA
AACTTAGCACACGCAGGGGCCTCTGTAGACCTAACCATTTTTTCACTTCATCTTGCCGGG
GTGTCCTCTATTCTAGGGGCCATTAACTTTATTACTACTATCATTAATATAAAACCCCCA
GCTATTTCACAATATCAGACCCCCTTGT--------------------------------
------------------------------------------
>Mmicrolepis_Topotipo_13
------------------------------------------------------------
AATGTTATCGTGACTGCACACGCATTTGTGATAATCTTCTTTATAGTAATACCCGTAATA
ATTGGAGGCTTTGGAAACTGACTTGTTCCCCTAATGATTGGTGCCCCCGATATAGCCTTC
CCCCGAATAAATAACATAAGTTTTTGACTTTTACCCCCATCTTTTCTTCTTCTACTAGCC
TCTTCAGGAGTTGAAGCTGGAGCAGGTACAGGTTGAACTGTTTACCCCCCACTCGCTGGA
AACTTAGCACACGCAGGGGCCTCTGTAGACCTAACCATTTTTTCACTTCATCTTGCCGGG
GTGTCCTCTATTCTAGGGGCCATTAACTTTATTACTACTATCATTAATATAAAACCCCCA
GCTATTTCACAATATCAGACCCCCTTGT--------------------------------
------------------------------------------
>49795_Mmicrolepis_ParaibadoSul_RJ
CTCCTTATCCGAGCAGAATTAAGTCAGCCTGGCTCACTTCTAGGCGATGATCAAATTTAT
AATGTTATCGTAACTGCACACGCATTTGTGATAATCTTCTTTATAGTAATACCCGTAATA
ATTGGAGGCTTTGGAAACTGACTTGTTCCCCTAATGATTGGTGCTCCCGATATAGCCTTT
CCCCGAATAAATAACATAAGTTTTTGACTTTTACCCCCATCTTTTCTTCTTCTACTAGCC
TCTTCAGGAGTTGAAGCTGGAGCAGGTACAGGTTGAACTGTTTACCCCCCACTCGCTGGA
AACTTAGCACACGCAGGGGCCTCTGTAGACCTAACCATTTTTTCACTTCATCTTGCCGGG
GTGTCCTCTATTCTAGGGGCCATTAACTTTATTACTACTATCATTAATATAAAACCCCCA
GCTATTTCACAATATCAGACCCCCTTGTTTGTGTGGGCTGTCCTAATTACAGCAGTTCTA
CTACTCCTCTCACTTCCCGTGTTGGCAGCCGGAATTACAATG
>49796_Mmicrolepis_ParaibadoSul_RJ
CTCCTTATCCGAGCAGAATTAAGTCAGCCTGGCTCACTTCTAGGCGATGATCAAATTTAT
AATGTTATCGTAACTGCACACGCATTTGTGATAATCTTCTTTATAGTAATACCCGTAATA
ATTGGAGGCTTTGGAAACTGACTTGTTCCCCTAATGATTGGTGCTCCCGATATAGCCTTT
CCCCGAATAAATAACATAAGTTTTTGACTTTTACCCCCATCTTTTCTTCTTCTACTAGCC
TCTTCAGGAGTTGAAGCTGGAGCAGGTACAGGTTGAACTGTTTACCCCCCACTCGCTGGA
AACTTAGCACACGCAGGGGCCTCTGTAGACCTAACCATTTTTTCACTTCATCTTGCCGGG
GTGTCCTCTATTCTAGGGGCCATTAACTTTATTACTACTATCATTAATATAAAACCCCCA
GCTATTTCACAATATCAGACCCCCTTGTTTGTGTGGGCTGTCCTAATTACAGCAGTTCTA
CTACTCCTCTCACTTCCCGTGTTGGCAGCCGGAATTACAATG
>49797_Mmicrolepis_ParaibadoSul_RJ
CTCCTTATCCGAGCAGAATTAAGTCAGCCTGGCTCACTTCTAGGCGATGATCAAATTTAT
AATGTTATCGTAACTGCACACGCATTTGTGATAATCTTCTTTATAGTAATACCCGTAATA
ATTGGAGGCTTTGGAAACTGACTTGTTCCCCTAATGATTGGTGCTCCCGATATAGCCTTT
CCCCGAATAAATAACATAAGTTTTTGACTTTTACCCCCATCTTTTCTTCTTCTACTAGCC
TCTTCAGGAGTTGAAGCTGGAGCAGGTACAGGTTGAACTGTTTACCCCCCACTCGCTGGA
AACTTAGCACACGCAGGGGCCTCTGTAGACCTAACCATTTTTTCACTTCATCTTGCCGGG
GTGTCCTCTATTCTAGGGGCCATTAACTTTATTACTACTATCATTAATATAAAACCCCCA
GCTATTTCACAATATCAGACCCCCTTGTTTGTGTGGGCTGTCCTAATTACAGCAGTTCTA
CTACTCCTCTCACTTCCCGTGTTGGCAGCCGGAATTACAATG
>49798_Mmicrolepis_ParaibadoSul_RJ
CTCCTTATCCGAGCAGAATTAAGTCAGCCTGGCTCACTTCTAGGCGATGATCAAATTTAT
AATGTTATCGTAACTGCACACGCATTTGTGATAATCTTCTTTATAGTAATACCCGTAATA
ATTGGAGGCTTTGGAAACTGACTTGTTCCCCTAATGATTGGTGCTCCCGATATAGCCTTT
CCCCGAATAAATAACATAAGTTTTTGACTTTTACCCCCATCTTTTCTTCTTCTACTAGCC
TCTTCAGGAGTTGAAGCTGGAGCAGGTACAGGTTGAACTGTTTACCCCCCACTCGCTGGA
AACTTAGCACACGCAGGGGCCTCTGTAGACCTAACCATTTTTTCACTTCATCTTGCCGGG
GTGTCCTCTATTCTAGGGGCCATTAACTTTATTACTACTATCATTAATATAAAACCCCCA
GCTATTTCACAATATCAGACCCCCTTGTTTGTGTGGGCTGTCCTAATTACAGCAGTTCTA
CTACTCCTCTCACTTCCCGTGTTGGCAGCCGGAATTACAATG
>49799_Mmicrolepis_ParaibadoSul_RJ
CTCCTTATCCGAGCAGAATTAAGTCAGCCTGGCTCACTTCTAGGCGATGATCAAATTTAT
AATGTTATCGTAACTGCACACGCATTTGTGATAATCTTCTTTATAGTAATACCCGTAATA
ATTGGAGGCTTTGGAAACTGACTTGTTCCCCTAATGATTGGTGCTCCCGATATAGCCTTT
CCCCGAATAAATAACATAAGTTTTTGACTTTTACCCCCATCTTTTCTTCTTCTACTAGCC
TCTTCAGGAGTTGAAGCTGGAGCAGGTACAGGTTGAACTGTTTACCCCCCACTCGCTGGA
AACTTAGCACACGCAGGGGCCTCTGTAGACCTAACCATTTTTTCACTTCATCTTGCCGGG
GTGTCCTCTATTCTAGGGGCCATTAACTTTATTACTACTATCATTAATATAAAACCCCCA
GCTATTTCACAATATCAGACCCCCTTGTTTGTGTGGGCTGTCCTAATTACAGCAGTTCTA
CTACTCCTCTCACTTCCCGTGTTGGCAGCCGGAATTACAATG
>54765_Mmicrolepis_Caraguatatuba_SP
CTCCTTATCCGAGCAGAATTAAGTCAGCCTGGCTCACTTCTGGGCGATGATCAAATTTAT
AATGTTATCGTGACTGCACACGCATTTGTGATAATCTTCTTTATAGTAATACCCGTAATA
ATTGGAGGCTTTGGAAACTGACTTGTTCCCCTAATGATTGGTGCTCCCGATATAGCCTTT
CCCCGAATAAATAACATAAGTTTTTGACTTTTACCCCCATCTTTTCTTCTTCTACTAGCC
TCTTCAGGAGTTGAAGCTGGAGCAGGTACAGGTTGAACTGTTTACCCCCCACTCGCTGGA
AACTTAGCACACGCAGGGGCCTCTGTAGACCTAACCATTTTTTCACTTCATCTTGCCGGG
GTGTCCTCTATTCTAGGGGCCATTAACTTTATTACTACTATCATTAATATAAAACCCCCA
GCTATTTCACAATATCAGACCCCCTTGTTTGTGTGGGCTGTCCTAATTACAGCAGTTCTA
CTACTCCTCTCACTTCCCGTGTTGGCAGCCGGAATTACAATG
>Mmicrolepis_Topotipo_8
------------------------------------------------------------
AATGTTATCGTGACTGCACACGCATTTGTGATAATCTTCTTTATAGTAATACCCGTAATA
ATTGGAGGCTTTGGAAACTGACTTGTTCCCCTAATGATTGGTGCCCCCGATATAGCCTTC
CCCCGAATAAATAACATAAGTTTTTGACTTTTACCCCCATCTTTTCTTCTTCTACTAGCC
TCTTCAGGAGTTGAAGCTGGAGCAGGTACAGGTTGAACTGTTTACCCCCCACTCGCTGGA
AACTTAGCACACGCAGGGGCCTCTGTAGACCTAACCATTTTTTCACTTCATCTTGCCGGG
GTGTCCTCTATTCTAGGGGCCATTAACTTTATTACTACTATCATTAATATAAAACCCCCA
GCTATTTCACAATATCAGACCCCCTTGT--------------------------------
------------------------------------------
>Mmicrolepis_Topotipo_7
------------------------------------------------------------
AATGTTATCGTGACTGCACACGCATTTGTGATAATCTTCTTTATAGTAATACCCGTAATA
ATTGGAGGCTTTGGAAACTGACTTGTTCCCCTAATGATTGGTGCCCCCGATATAGCCTTC
CCCCGAATAAATAACATAAGTTTTTGACTTTTACCCCCATCTTTTCTTCTTCTACTAGCC
TCTTCAGGAGTTGAAGCTGGAGCAGGTACAGGTTGAACTGTTTACCCCCCACTCGCTGGA
AACTTAGCACACGCAGGGGCCTCTGTAGACCTAACCATTTTTTCACTTCATCTTGCCGGG
GTGTCCTCTATTCTAGGGGCCATTAACTTTATTACTACTATCATTAATATAAAACCCCCA
GCTATTTCACAATATCAGACCCCCTTGT--------------------------------
------------------------------------------
>70092_Mmicrolepis_ParaibaDoSul_RJ
CTCCTTATCCGAGCAGAATTAAGTCAGCCTGGCTCACTTCTAGGCGATGATCAAATTTAT
AATGTTATCGTGACTGCACACGCATTTGTGATAATCTTCTTTATAGTAATACCCGTAATA
ATTGGAGGCTTTGGAAACTGACTTGTTCCCCTAATGATTGGTGCCCCCGATATAGCCTTC
CCCCGAATAAATAACATAAGTTTTTGACTTTTACCCCCATCTTTTCTTCTTCTACTAGCC
TCTTCAGGAGTTGAAGCTGGGGCAGGTACAGGTTGAACTGTTTACCCCCCACTCGCTGGA
AACTTAGCACACGCAGGGGCCTCTGTAGACCTAACCATTTTTTCACTTCATCTTGCCGGG
GTGTCCTCTATTCTAGGGGCCATTAACTTTATTACTACTATCATTAATATAAAACCCCCA
GCTATTTCACAATATCAGACCCCCTTGTTTGTGTGGGCTGTCCTAATTACAGCAGTTCTA
CTACTCCTCTCACTTCCCGTATTGGCAGCCGGAATTACAATG
>70084_Mmicrolepis_ParaibaDoSul_RJ
CTCCTTATCCGAGCAGAATTAAGTCAGCCTGGCTCACTTCTAGGCGATGATCAAATTTAT
AATGTTATCGTGACTGCACACGCATTTGTGATAATCTTCTTTATAGTAATACCCGTAATA
ATTGGAGGCTTTGGAAACTGACTTGTTCCCCTAATGATTGGTGCCCCCGATATAGCCTTC
CCCCGAATAAATAACATAAGTTTTTGACTTTTACCCCCATCTTTTCTTCTTCTACTAGCC
TCTTCAGGAGTTGAAGCTGGGGCAGGTACAGGTTGAACTGTTTACCCCCCACTCGCTGGA
AACTTAGCACACGCAGGGGCCTCTGTAGACCTAACCATTTTTTCACTTCATCTTGCCGGG
GTGTCCTCTATTCTAGGGGCCATTAACTTTATTACTACTATCATTAATATAAAACCCCCA
GCTATTTCACAATATCAGACCCCCTTGTTTGTGTGGGCTGTCCTAATTACAGCAGTTCTA
CTACTCCTCTCACTTCCCGTATTGGCAGCCGGAATTACAATG
>70085_Mmicrolepis_ParaibaDoSul_RJ
CTCCTTATCCGAGCAGAATTAAGTCAGCCTGGCTCACTTCTAGGCGATGATCAAATTTAT
AATGTTATCGTGACTGCACACGCATTTGTGATAATCTTCTTTATAGTAATACCCGTAATA
ATTGGAGGCTTTGGAAACTGACTTGTTCCCCTAATGATTGGTGCCCCCGATATAGCCTTC
CCCCGAATAAATAACATAAGTTTTTGACTTTTACCCCCATCTTTTCTTCTTCTACTAGCC
TCTTCAGGAGTTGAAGCTGGGGCAGGTACAGGTTGAACTGTTTACCCCCCACTCGCTGGA
AACTTAGCACACGCAGGGGCCTCTGTAGACCTAACCATTTTTTCACTTCATCTTGCCGGG
GTGTCCTCTATTCTAGGGGCCATTAACTTTATTACTACTATCATTAATATAAAACCCCCA
GCTATTTCACAATATCAGACCCCCTTGTTTGTGTGGGCTGTCCTAATTACAGCAGTTCTA
CTACTCCTCTCACTTCCCGTATTGGCAGCCGGAATTACAATG
>70086_Mmicrolepis_ParaibaDoSul_RJ
CTCCTTATCCGAGCAGAATTAAGTCAGCCTGGCTCACTTCTAGGCGATGATCAAATTTAT
AATGTTATCGTGACTGCACACGCATTTGTGATAATCTTCTTTATAGTAATACCCGTAATA
ATTGGAGGCTTTGGAAACTGACTTGTTCCCCTAATGATTGGTGCCCCCGATATAGCCTTC
CCCCGAATAAATAACATAAGTTTTTGACTTTTACCCCCATCTTTTCTTCTTCTACTAGCC
TCTTCAGGAGTTGAAGCTGGGGCAGGTACAGGTTGAACTGTTTACCCCCCACTCGCTGGA
AACTTAGCACACGCAGGGGCCTCTGTAGACCTAACCATTTTTTCACTTCATCTTGCCGGG
GTGTCCTCTATTCTAGGGGCCATTAACTTTATTACTACTATCATTAATATAAAACCCCCA
GCTATTTCACAATATCAGACCCCCTTGTTTGTGTGGGCTGTCCTAATTACAGCAGTTCTA
CTACTCCTCTCACTTCCCGTATTGGCAGCCGGAATTACAATG
>70088_Mmicrolepis_ParaibaDoSul_RJ
CCCCTTATCCGAGCAGAATTAAGTCAGCCTGGCTCACTTCTAGGCGATGATCAAATTTAT
AATGTTATCGTGACTGCACACGCATTTGTGATAATCTTCTTTATAGTAATACCCGTAATA
ATTGGAGGCTTTGGAAACTGACTTGTTCCCCTAATGATTGGTGCCCCCGATATAGCCTTC
CCCCGAATAAATAACATAAGTTTTTGACTTTTACCCCCATCTTTTCTTCTTCTACTAGCC
TCTTCAGGAGTTGAAGCTGGGGCAGGTACAGGTTGAACTGTTTACCCCCCACTCGCTGGA
AACTTAGCACACGCAGGGGCCTCTGTAGACCTAACCATTTTTTCACTTCATCTTGCCGGG
GTGTCCTCTATTCTAGGGGCCATTAACTTTATTACTACTATCATTAATATAAAACCCCCA
GCTATTTCACAATATCAGACCCCCTTGTTTGTGTGGGCTGTCCTAATTACAGCAGTTCTA
CTACTCCTCTCACTTCCCGTATTGGCAGCCGGAATTACAATG
>70089_Mmicrolepis_ParaibaDoSul_RJ
CTCCTTATCCGAGCAGAATTAAGTCAGCCTGGCTCACTTCTAGGCGATGATCAAATTTAT
AATGTTATCGTGACTGCACACGCATTTGTGATAATCTTCTTTATAGTAATACCCGTAATA
ATTGGAGGCTTTGGAAACTGACTTGTTCCCCTAATGATTGGTGCCCCCGATATAGCCTTC
CCCCGAATAAATAACATAAGTTTTTGACTTTTACCCCCATCTTTTCTTCTTCTACTAGCC
TCTTCAGGAGTTGAAGCTGGGGCAGGTACAGGTTGAACTGTTTACCCCCCACTCGCTGGA
AACTTAGCACACGCAGGGGCCTCTGTAGACCTAACCATTTTTTCACTTCATCTTGCCGGG
GTGTCCTCTATTCTAGGGGCCATTAACTTTATTACTACTATCATTAATATAAAACCCCCA
GCTATTTCACAATATCAGACCCCCTTGTTTGTGTGGGCTGTCCTAATTACAGCAGTTCTA
CTACTCCTCTCACTTCCCGTATTGGCAGCCGGAATTACAATG
>70090_Mmicrolepis_ParaibaDoSul_RJ
CTCCTTATCCGAGCAGAATTAAGTCAGCCTGGCTCACTTCTAGGCGATGATCAAATTTAT
AATGTTATCGTGACTGCACACGCATTTGTGATAATCTTCTTTATAGTAATACCCGTAATA
ATTGGAGGCTTTGGAAACTGACTTGTTCCCCTAATGATTGGTGCCCCCGATATAGCCTTC
CCCCGAATAAATAACATAAGTTTTTGACTTTTACCCCCATCTTTTCTTCTTCTACTAGCC
TCTTCAGGAGTTGAAGCTGGGGCAGGTACAGGTTGAACTGTTTACCCCCCACTCGCTGGA
AACTTAGCACACGCAGGGGCCTCTGTAGACCTAACCATTTTTTCACTTCATCTTGCCGGG
GTGTCCTCTATTCTAGGGGCCATTAACTTTATTACTACTATCATTAATATAAAACCCCCA
GCTATTTCACAATATCAGACCCCCTTGTTTGTGTGGGCTGTCCTAATTACAGCAGTTCTA
CTACTCCTCTCACTTCCCGTATTGGCAGCCGGAATTACAATG
>70091_Mmicrolepis_ParaibaDoSul_RJ
CTCCTTATCCGAGCAGAATTAAGTCAGCCTGGCTCACTTCTAGGCGATGATCAAATTTAT
AATGTTATCGTGACTGCACACGCATTTGTGATAATCTTCTTTATAGTAATACCCGTAATA
ATTGGAGGCTTTGGAAACTGACTTGTTCCCCTAATGATTGGTGCCCCCGATATAGCCTTC
CCCCGAATAAATAACATAAGTTTTTGACTTTTACCCCCATCTTTTCTTCTTCTACTAGCC
TCTTCAGGAGTTGAAGCTGGGGCAGGTACAGGTTGAACTGTTTACCCCCCACTCGCTGGA
AACTTAGCACACGCAGGGGCCTCTGTAGACCTAACCATTTTTTCACTTCATCTTGCCGGG
GTGTCCTCTATTCTAGGGGCCATTAACTTTATTACTACTATCATTAATATAAAACCCCCA
GCTATTTCACAATATCAGACCCCCTTGTTTGTGTGGGCTGTCCTAATTACAGCAGTTCTA
CTACTCCTCTCACTTCCCGTATTGGCAGCCGGAATTACAATG
>Gmelanopleura_G4_Boraceia
CTCCTTATCCGAGCAGAATTAAGTCAGCCTGGTTCACTTCTAGGCGATGATCAAATTTAT
AACGTTATCGTAACTGCACATGCATTTGTGATAATTTTCTTTATAGTAATACCCGTAATA
ATGGGGGGCTTCGGAAACTGACTTGTTCCCCTAATAATTGGTGCCCCTGATATGGCCTTC
CCCCGAATAAATAACATAAGTTTCTGACTTTTACCCCCATCTTTTCTTCTCCTATTGGCC
TCATCCGGAGTTGAAGCCGGAGCAGGTACAGGTTGAACTGTTTATCCCCCACTCGCCGGA
AACCTAGCACATGCAGGAGCTTCTGTAGACCTAACTATTTTCTCACTCCACCTTGCCGGA
GTATCTTCTATTTTAGGAGCAATCAACTTTATTACTACTATTATTAATATAAAACCCCCA
GCCATCTCGCAATATCAAACCCCTTTATTCGTCTGAGCCGTTTTAATTACAGCAGTTCTC
CTTCTCCTTTCACTCCCTGTATTAGCAGCCGGAATTACAATA
>Gmelanopleura_G5_Boraceia
CTCCTTATCCGAGCAGAATTAAGTCAGCCTGGTTCACTTCTAGGCGATGATCAAATTTAT
AACGTTATCGTAACTGCACATGCATTTGTGATAATTTTCTTTATAGTAATACCCGTAATA
ATGGGGGGCTTCGGAAACTGACTTGTTCCCCTAATAATTGGTGCCCCTGATATGGCCTTC
CCCCGAATAAATAACATAAGTTTCTGACTTTTACCCCCATCTTTTCTTCTCCTATTGGCC
TCATCCGGAGTTGAAGCCGGAGCAGGTACAGGTTGAACTGTTTATCCCCCACTCGCCGGA
AACCTAGCACATGCAGGAGCTTCTGTAGACCTAACTATTTTCTCACTCCACCTTGCCGGA
GTATCTTCTATTTTAGGAGCAATCAACTTTATTACTACTATTATTAATATAAAACCCCCA
GCCATCTCGCAATATCAAACCCCTTTATTCGTCTGAGCCGTTTTAATTACAGCAGTTCTC
CTTCTCCTTTCACTCCCTGTATTAGCAGCCGGAATTACAATA
>Gmelanopleura_G2_Boraceia
CTCCTTATCCGAGCAGAATTAAGTCAGCCTGGTTCACTTCTAGGCGATGATCAAATTTAT
AACGTTATCGTAACTGCACATGCATTTGTGATAATTTTCTTTATAGTAATACCCGTAATA
ATGGGGGGCTTCGGAAACTGACTTGTTCCCCTAATAATTGGTGCCCCTGATATGGCCTTC
CCCCGAATAAATAACATAAGTTTCTGACTTTTACCCCCATCTTTTCTTCTCCTATTGGCC
TCATCCGGAGTTGAAGCCGGAGCAGGTACAGGTTGAACTGTTTATCCCCCACTCGCCGGA
AACCTAGCACATGCAGGAGCTTCTGTAGACCTAACTATTTTCTCACTCCACCTTGCCGGA
GTATCTTCTATTTTAGGAGCAATCAACTTTATTACTACTATTATTAATATAAAACCCCCA
GCCATCTCGCAATATCAAACCCCTTTATTCGTCTGAGCCGTTTTAATTACAGCAGTTCTC
CTTCTCCTTTCACTCCCTGTATTAGCAGCCGGAATTACAATA
>70067_Gmelanopleura_Itanhaem_SP
CTCCTTATCCGAGCAGAATTAAGTCAACCTGGCTCACTCCTAGGTGATGATCAAATTTAT
AATGTTATCGTAACTGCACATGCATTTGTGATAATTTTCTTTATAGTAATACCCGTAATA
ATTGGAGGCTTCGGAAACTGACTTGTTCCCCTAATAATTGGTGCCCCTGATATGGCCTTC
CCCCGAATAAATAACATAAGTTTTTGACTTTTACCCCCATCTTTTCTTCTCCTATTAGCC
TCATCCGGAGTTGAAGCCGGAGCAGGTACAGGTTGAACTGTTTACCCCCCACTCGCCGGA
AACCTAGCACATGCAGGAGCCTCTGTAGACCTAACTATTTTCTCACTTCATCTTGCCGGA
GTATCTTCTATTTTAGGAGCAATCAACTTTATTACTACTATTATTAACATGAAACCCCCA
GCCATCTCGCAGTATCAAACCCCTTTATTCGTCTGAGCCGTTTTAATTACAGCAGTTCTC
CTTCTCCTTTCACTCCCTGTATTAGCAGCCGGAATTACAATA
>70066_Gmelanopleura_Itanhaem_SP
CTCCTTATCCGAGCAGAATTAAGTCAACCTGGCTCACTCCTAGGTGATGATCAAATTTAT
AATGTTATCGTAACTGCACATGCATTTGTGATAATTTTCTTTATAGTAATACCCGTAATA
ATTGGAGGCTTCGGAAACTGACTTGTTCCCCTAATAATTGGTGCCCCTGATATGGCCTTC
CCCCGAATAAATAACATAAGTTTTTGACTTTTACCCCCATCTTTTCTTCTCCTATTAGCC
TCATCCGGAGTTGAAGCCGGAGCAGGTACAGGTTGAACTGTTTACCCCCCACTCGCCGGA
AACCTAGCACATGCAGGAGCCTCTGTAGACCTAACTATTTTCTCACTTCATCTTGCCGGA
GTATCTTCTATTTTAGGAGCAATCAACTTTATTACTACTATTATTAACATGAAACCCCCA
GCCATCTCGCAGTATCAAACCCCTTTATTCGTCTGAGCCGTTTTAATTACAGCAGTTCTC
CTTCTCCTTTCACTCCCTGTATTAGCAGCCGGAATTACAATA
>70065_Gmelanopleura_Itanhaem_SP
CTCCTTATCCGAGCAGAATTAAGTCAACCTGGCTCACTCCTAGGTGATGATCAAATTTAT
AATGTTATCGTAACTGCACATGCATTTGTGATAATTTTCTTTATAGTAATACCCGTAATA
ATTGGAGGCTTCGGAAACTGACTTGTTCCCCTAATAATTGGTGCCCCTGATATGGCCTTC
CCCCGAATAAATAACATAAGTTTTTGACTTTTACCCCCATCTTTTCTTCTCCTATTAGCC
TCATCCGGAGTTGAAGCCGGAGCAGGTACAGGTTGAACTGTTTACCCCCCACTCGCCGGA
AACCTAGCACATGCAGGAGCCTCTGTAGACCTAACTATTTTCTCACTTCATCTTGCCGGA
GTATCTTCTATTTTAGGAGCAATCAACTTTATTACTACTATTATTAACATGAAACCCCCA
GCCATCTCGCAGTATCAAACCCCTTTATTCGTCTGAGCCGTTTTAATTACAGCAGTTCTC
CTTCTCCTTTCACTCCCTGTATTAGCAGCCGGAATTACAATA
>70064_Gmelanopleura_Itanhaem_SP
CTCCTTATCCGAGCAGAATTAAGTCAACCTGGCTCACTCCTAGGTGATGATCAAATTTAT
AATGTTATCGTAACTGCACATGCATTTGTGATAATTTTCTTTATAGTAATACCCGTAATA
ATTGGAGGCTTCGGAAACTGACTTGTTCCCCTAATAATTGGTGCCCCTGATATGGCCTTC
CCCCGAATAAATAACATAAGTTTTTGACTTTTACCCCCATCTTTTCTTCTCCTATTAGCC
TCATCCGGAGTTGAAGCCGGAGCAGGTACAGGTTGAACTGTTTACCCCCCACTCGCCGGA
AACCTAGCACATGCAGGAGCCTCTGTAGACCTAACTATTTTCTCACTTCATCTTGCCGGA
GTATCTTCTATTTTAGGAGCAATCAACTTTATTACTACTATTATTAACATGAAACCCCCA
GCCATCTCGCAGTATCAAACCCCTTTATTCGTCTGAGCCGTTTTAATTACAGCAGTTCTC
CTTCTCCTTTCACTCCCTGTATTAGCAGCCGGAATTACAATA
>70063_Gmelanopleura_Itanhaem_SP
CTCCTTATCCGAGCAGAATTAAGTCAACCTGGCTCACTCCTAGGTGATGATCAAATTTAT
AATGTTATCGTAACTGCACATGCATTTGTGATAATTTTCTTTATAGTAATACCCGTAATA
ATTGGAGGCTTCGGAAACTGACTTGTTCCCCTAATAATTGGTGCCCCTGATATGGCCTTC
CCCCGAATAAATAACATAAGTTTTTGACTTTTACCCCCATCTTTTCTTCTCCTATTAGCC
TCATCCGGAGTTGAAGCCGGAGCAGGTACAGGTTGAACTGTTTACCCCCCACTCGCCGGA
AACCTAGCACATGCAGGAGCCTCTGTAGACCTAACTATTTTCTCACTTCATCTTGCCGGA
GTATCTTCTATTTTAGGAGCAATCAACTTTATTACTACTATTATTAACATGAAACCCCCA
GCCATCTCGCAGTATCAAACCCCTTTATTCGTCTGAGCCGTTTTAATTACAGCAGTTCTC
CTTCTCCTTTCACTCCCTGTATTAGCAGCCGGAATTACAATA
>70062_Gmelanopleura_Itanhaem_SP
CTCCTTATCCGAGCAGAATTAAGTCAACCTGGCTCACTCCTAGGTGATGATCAAATTTAT
AATGTTATCGTAACTGCACATGCATTTGTGATAATTTTCTTTATAGTAATACCCGTAATA
ATTGGAGGCTTCGGAAACTGACTTGTTCCCCTAATAATTGGTGCCCCTGATATGGCCTTC
CCCCGAATAAATAACATAAGTTTTTGACTTTTACCCCCATCTTTTCTTCTCCTATTAGCC
TCATCCGGAGTTGAAGCCGGAGCAGGTACAGGTTGAACTGTTTACCCCCCACTCGCCGGA
AACCTAGCACATGCAGGAGCCTCTGTAGACCTAACTATTTTCTCACTTCATCTTGCCGGA
GTATCTTCTATTTTAGGAGCAATCAACTTTATTACTACTATTATTAACATGAAACCCCCA
GCCATCTCGCAGTATCAAACCCCTTTATTCGTCTGAGCCGTTTTAATTACAGCAGTTCTC
CTTCTCCTTTCACTCCCTGTATTAGCAGCCGGAATTACAATA
>70061_Gmelanopleura_Itanhaem_SP
CTCCTTATCCGAGCAGAATTAAGTCAACCTGGCTCACTCCTAGGTGATGATCAAATTTAT
AATGTTATCGTAACTGCACATGCATTTGTGATAATTTTCTTTATAGTAATACCCGTAATA
ATTGGAGGCTTCGGAAACTGACTTGTTCCCCTAATAATTGGTGCCCCTGATATGGCCTTC
CCCCGAATAAATAACATAAGTTTTTGACTTTTACCCCCATCTTTTCTTCTCCTATTAGCC
TCATCCGGAGTTGAAGCCGGAGCAGGTACAGGTTGAACTGTTTACCCCCCACTCGCCGGA
AACCTAGCACATGCAGGAGCCTCTGTAGACCTAACTATTTTCTCACTTCATCTTGCCGGA
GTATCTTCTATTTTAGGAGCAATCAACTTTATTACTACTATTATTAACATGAAACCCCCA
GCCATCTCGCAGTATCAAACCCCTTTATTCGTCTGAGCCGTTTTAATTACAGCAGTTCTC
CTTCTCCTTTCACTCCCTGTATTAGCAGCCGGAATTACAATA
>70060_Gmelanopleura_Itanhaem_SP
CTCCTTATCCGAGCAGAATTAAGTCAACCTGGCTCACTCCTAGGTGATGATCAAATTTAT
AATGTTATCGTAACTGCACATGCATTTGTGATAATTTTCTTTATAGTAATACCCGTAATA
ATTGGAGGCTTCGGAAACTGACTTGTTCCCCTAATAATTGGTGCCCCTGATATGGCCTTC
CCCCGAATAAATAACATAAGTTTTTGACTTTTACCCCCATCTTTTCTTCTCCTATTAGCC
TCATCCGGAGTTGAAGCCGGAGCAGGTACAGGTTGAACTGTTTACCCCCCACTCGCCGGA
AACCTAGCACATGCAGGAGCCTCTGTAGACCTAACTATTTTCTCACTTCATCTTGCCGGA
GTATCTTCTATTTTAGGAGCAATCAACTTTATTACTACTATTATTAACATGAAACCCCCA
GCCATCTCGCAGTATCAAACCCCTTTATTCGTCTGAGCCGTTTTAATTACAGCAGTTCTC
CTTCTCCTTTCACTCCCTGTATTAGCAGCCGGAATTACAATA
>70059_Gmelanopleura_Itanhaem_SP
CTCCTTATCCGAGCAGAATTAAGTCAACCTGGCTCACTCCTAGGTGATGATCAAATTTAT
AATGTTATCGTAACTGCACATGCATTTGTGATAATTTTCTTTATAGTAATACCCGTAATA
ATTGGAGGCTTCGGAAACTGACTTGTTCCCCTAATAATTGGTGCCCCTGATATGGCCTTC
CCCCGAATAAATAACATAAGTTTTTGACTTTTACCCCCATCTTTTCTTCTCCTATTAGCC
TCATCCGGAGTTGAAGCCGGAGCAGGTACAGGTTGAACTGTTTACCCCCCACTCGCCGGA
AACCTAGCACATGCAGGAGCCTCTGTAGACCTAACTATTTTCTCACTTCATCTTGCCGGA
GTATCTTCTATTTTAGGAGCAATCAACTTTATTACTACTATTATTAACATGAAACCCCCA
GCCATCTCGCAGTATCAAACCCCTTTATTCGTCTGAGCCGTTTTAATTACAGCAGTTCTC
CTTCTCCTTTCACTCCCTGTATTAGCAGCCGGAATTACAATA
>70058_Gmelanopleura_Itanhaem_SP
CTCCTTATCCGAGCAGAATTAAGTCAACCTGGCTCACTCCTAGGTGATGATCAAATTTAT
AATGTTATCGTAACTGCACATGCATTTGTGATAATTTTCTTTATAGTAATACCCGTAATA
ATTGGGGGCTTCGGAAACTGACTTGTTCCCCTAATAATTGGTGCCCCTGATATGGCCTTC
CCCCGAATAAATAACATAAGTTTTTGACTTTTACCCCCATCTTTTCTTCTCCTATTAGCC
TCATCCGGAGTTGAAGCCGGAGCAGGTACAGGTTGAACTGTTTACCCCCCACTCGCCGGA
AACCTAGCACATGCAGGAGCCTCTGTAGACCTAACTATTTTCTCACTTCATCTTGCCGGA
GTATCTTCTATTTTAGGAGCAATCAACTTTATTACTACTATTATTAACATGAAACCCCCA
GCCATCTCGCAGTATCAAACCCCTTTATTCGTCTGAGCCGTTTTAATTACAGCAGTTCTC
CTTCTCCTTTCACTCCCTGTATTAGCAGCCGGAATTACAATA
>24540_Gmelanopleura_AltoTiete_SP
CTCCTTATCCGAGCAGAATTAAGTCAACCTGGCTCACTCCTAGGCGATGATCAAATTTAT
AATGTTATCGTAACTGCACATGCATTTGTGATAATTTTCTTTATAGTAATACCCGTAATA
ATTGGGGGCTTCGGAAACTGACTTGTTCCCCTAATAATTGGTGCCCCTGATATGGCCTTC
CCCCGAATAAATAACATAAGTTTTTGACTTTTACCCCCATCTTTTCTTCTCCTATTAGCC
TCATCCGGAGTTGAAGCCGGAGCAGGTACAGGTTGAACTGTTTACCCCCCACTCGCCGGA
AACTTAGCACATGCAGGAGCCTCTGTAGACCTAACTATTTTCTCACTTCATCTTGCCGGA
GTATCTTCTATTTTAGGAGCAATCAACTTTATTACTACTATTATTAACATGAAACCCCCA
GCCATCTCGCAGTATCAAACCCCTTTATTCGTCTGAGCCGTTTTAATTACAGCAGTTCTC
CTTCTCCTTTCACTCCCTGTATTAGCAGCCGGAATTACAATA
>24539_Gmelanopleura_AltoTiete_SP
CTCCTTATCCGAGCAGAATTAAGTCAACCTGGCTCACTCCTAGGCGATGATCAAATTTAT
AATGTTATCGTAACTGCACATGCATTTGTGATAATTTTCTTTATAGTAATACCCGTAATA
ATTGGGGGCTTCGGAAACTGACTTGTTCCCCTAATAATTGGTGCCCCTGATATGGCCTTC
CCCCGAATAAATAACATAAGTTTTTGACTTTTACCCCCATCTTTTCTTCTCCTATTAGCC
TCATCCGGAGTTGAAGCCGGAGCAGGTACAGGTTGAACTGTTTACCCCCCACTCGCCGGA
AACCTAGCACATGCAGGAGCCTCTGTAGACCTAACTATTTTCTCACTTCATCTTGCCGGA
GTATCTTCTATTTTAGGAGCAATCAACTTTATTACTACTATTATTAACATGAAACCCCCA
GCCATCTCGCAGTATCAAACCCCTTTATTCGTCTGAGCCGTTTTAATTACAGCAGTTCTC
CTTCTCCTTTCACTCCCTGTATTAGCAGCCGGAATTACAATA
>24538_Gmelanopleura_AltoTiete_SP
CTCCTTATCCGAGCAGAATTAAGTCAACCTGGCTCACTCCTAGGCGATGATCAAATTTAT
AATGTTATCGTAACTGCACATGCATTTGTGATAATTTTCTTTATAGTAATACCCGTAATA
ATTGGGGGCTTCGGAAACTGACTTGTTCCCCTAATAATTGGTGCCCCTGATATGGCCTTC
CCCCGAATAAATAACATAAGTTTTTGACTTTTACCCCCATCTTTTCTTCTCCTATTAGCC
TCATCCGGAGTTGAAGCCGGAGCAGGTACAGGTTGAACTGTTTACCCCCCACTCGCCGGA
AACTTAGCACATGCAGGAGCCTCTGTAGACCTAACTATTTTCTCACTTCATCTTGCCGGA
GTATCTTCTATTTTAGGAGCAATCAACTTTATTACTACTATTATTAACATGAAACCCCCA
GCCATCTCGCAGTATCAAACCCCTTTATTCGTCTGAGCCGTTTTAATTACAGCAGTTCTC
CTTCTCCTTTCACTCCCTGTATTAGCAGCCGGAATTACAATA
>24537_Gmelanopleura_AltoTiete_SP
CTCCTTATCCGAGCAGAATTAAGTCAACCTGGCTCACTCCTAGGCGATGATCAAATTTAT
AATGTTATCGTAACTGCACATGCATTTGTGATAATTTTCTTTATAGTAATACCCGTAATA
ATTGGGGGCTTCGGAAACTGACTTGTTCCCCTAATAATTGGTGCCCCTGATATGGCCTTC
CCCCGAATAAATAACATAAGTTTTTGACTTTTACCCCCATCTTTTCTTCTCCTATTAGCC
TCATCCGGAGTTGAAGCCGGAGCAGGTACAGGTTGAACTGTTTACCCCCCACTCGCCGGA
AACTTAGCACATGCAGGAGCCTCTGTAGACCTAACTATTTTCTCACTTCATCTTGCCGGA
GTATCTTCTATTTTAGGAGCAATCAACTTTATTACTACTATTATTAACATGAAACCCCCA
GCCATCTCGCAGTATCAAACCCCTTTATTCGTCTGAGCCGTTTTAATTACAGCAGTTCTC
CTTCTCCTTTCACTCCCTGTATTAGCAGCCGGAATTACAATA
>24553_Gmelanopleura_AltoTiete_SP
CTCCTTATCCGAGCAGAATTAAGTCAACCTGGCTCACTCCTAGGCGATGATCAAATTTAT
AATGTTATCGTAACTGCACATGCATTTGTGATAATTTTCTTTATAGTAATACCCGTAATA
ATTGGGGGCTTCGGAAACTGACTTGTTCCCCTAATAATTGGTGCCCCTGATATGGCCTTC
CCCCGAATAAATAACATAAGTTTTTGACTTTTACCCCCATCTTTTCTTCTCCTATTAGCC
TCATCCGGAGTTGAAGCCGGAGCAGGTACAGGTTGAACTGTTTACCCCCCACTCGCCGGA
AACTTAGCACATGCAGGAGCCTCTGTAGACCTAACTATTTTCTCACTTCATCTTGCCGGA
GTATCTTCTATTTTAGGAGCAATCAACTTTATTACTACTATTATTAACATGAAACCCCCA
GCCATCTCGCAGTATCAAACCCCTTTATTCGTCTGAGCCGTTTTAATTACAGCAGTTCTC
CTTCTCCTTTCACTCCCTGTATTAGCAGCCGGAATTACAATA
>24542_Gmelanopleura_AltoTiete_SP
CTCCTTATCCGAGCAGAATTAAGTCAACCTGGCTCACTCCTAGGCGATGATCAAATTTAT
AATGTTATCGTAACTGCACATGCATTTGTGATAATTTTCTTTATAGTAATACCCGTAATA
ATTGGGGGCTTCGGAAACTGACTTGTTCCCCTAATAATTGGTGCCCCTGATATGGCCTTC
CCCCGAATAAATAACATAAGTTTTTGACTTTTACCCCCATCTTTTCTTCTCCTATTAGCC
TCATCCGGAGTTGAAGCCGGAGCAGGTACAGGTTGAACTGTTTACCCCCCACTCGCCGGA
AACCTAGCACATGCAGGAGCCTCTGTAGACCTAACTATTTTCTCACTTCATCTTGCCGGA
GTATCTTCTATTTTAGGAGCAATCAACTTTATTACTACTATTATTAACATGAAACCCCCA
GCCATCTCGCAGTATCAAACCCCTTTATTCGTCTGAGCCGTTTTAATTACAGCAGTTCTC
CTTCTCCTTTCACTCCCTGTATTAGCAGCCGGAATTACAATA
>24541_Gmelanopleura_AltoTiete_SP
CTCCTTATCCGAGCAGAATTAAGTCAACCTGGCTCACTCCTAGGCGATGATCAAATTTAT
AATGTTATCGTAACTGCACATGCATTTGTGATAATTTTCTTTATAGTAATACCCGTAATA
ATTGGGGGCTTCGGAAACTGACTTGTTCCCCTAATAATTGGTGCCCCTGATATGGCCTTC
CCCCGAATAAATAACATAAGTTTTTGACTTTTACCCCCATCTTTTCTTCTCCTATTAGCC
TCATCCGGAGTTGAAGCCGGAGCAGGTACAGGTTGAACTGTTTACCCCCCACTCGCCGGA
AACCTAGCACATGCAGGAGCCTCTGTAGACCTAACTATTTTCTCACTTCATCTTGCCGGA
GTATCTTCTATTTTAGGAGCAATCAACTTTATTACTACTATTATTAACATGAAACCCCCA
GCCATCTCGCAGTATCAAACCCCTTTATTCGTCTGAGCCGTTTTAATTACAGCAGTTCTC
CTTCTCCTTTCACTCCCTGTATTAGCAGCCGGAATTACAATA
>Gcaerulea_GC4
CTCCTTATCCGAGCGGAATTAAGTCAGCCTGGCTCACTTCTAGGCGATGATCAAATTTAT
AATGTTATCGTAACTGCACATGCATTTGTGATAATTTTCTTTATAGTAATACCCGTGATA
ATCGGGGGCTTTGGGAACTGACTTGTTCCCTTAATAATTGGCGCCCCTGATATAGCCTTT
CCCCGTATAAACAACATAAGTTTCTGGCTTTTACCCCCATCTTTCCTTCTTCTACTAGCC
TCCTCAGGGGTTGAAGCTGGAGCAGGCACAGGTTGAACTGTTTATCCCCCTCTTGCCGGA
AATTTAGCACATGCAGGAGCTTCTGTAGACCTAACCATTTTCTCACTCCACCTTGCTGGG
GTATCTTCTATTTTAGGGGCAATCAACTTTATCACTACTATTATTAATATAAAACCCCCA
GCTATTTCACAATATCAGACCCCCTTATTTGTATGAGCTGTTTTAATTACAGCAGTTCTC
CTTCTCCTTTCACTTCCCGTATTAGCAGCCGGAATTACAATG
>Gcaerulea_GC3
CTCCTTATCCGAGCGGAATTAAGTCAGCCTGGCTCACTTCTAGGCGATGATCAAATTTAT
AATGTTATCGTAACTGCACATGCATTTGTGATAATTTTCTTTATAGTAATACCCGTGATA
ATCGGGGGCTTTGGGAACTGACTTGTTCCCTTAATAATTGGCGCCCCTGATATAGCCTTT
CCCCGTATAAACAACATAAGTTTCTGGCTTTTACCCCCATCTTTCCTTCTTCTACTAGCC
TCCTCAGGGGTTGAAGCTGGAGCAGGCACAGGTTGAACTGTTTATCCCCCTCTTGCCGGA
AATTTAGCACATGCAGGAGCTTCTGTAGACCTAACCATTTTCTCACTCCACCTTGCTGGG
GTATCTTCTATTTTAGGGGCAATCAACTTTATCACTACTATTATTAATATAAAACCCCCA
GCTATTTCACAATATCAGACCCCCTTATTTGTATGAGCTGTTTTAATTACAGCAGTTCTC
CTTCTCCTTTCACTTCCCGTATTAGCAGCCGGAATTACAATG
>Gcaerulea_GC5
CTCCTTATCCGAGCGGAATTAAGTCAGCCTGGCTCACTTCTAGGCGATGATCAAATTTAT
AATGTTATCGTAACTGCACATGCATTTGTGATAATTTTCTTTATAGTAATACCCGTGATA
ATCGGGGGCTTTGGGAACTGACTTGTTCCCTTAATAATTGGCGCCCCTGATATAGCCTTT
CCCCGTATAAACAACATAAGTTTCTGGCTTTTACCCCCATCTTTCCTTCTTCTACTAGCC
TCCTCAGGGGTTGAAGCTGGAGCAGGCACAGGTTGAACTGTTTATCCCCCTCTTGCCGGA
AATTTAGCACATGCAGGAGCTTCTGTAGACCTAACCATTTTCTCACTCCACCTTGCTGGG
GTATCTTCTATTTTAGGGGCAATCAACTTTATCACTACTATTATTAATATAAAACCCCCA
GCTATTTCACAATATCAGACCCCCTTATTTGTATGAGCTGTTTTAATTACAGCAGTTCTC
CTTCTCCTTTCACTTCCCGTATTAGCAGCCGGAATTACAATG
>Gcaerulea_GC2
CTCCTTATCCGAGCGGAATTAAGTCAGCCTGGCTCACTTCTAGGCGATGATCAAATTTAT
AATGTTATCGTAACTGCACATGCATTTGTGATAATTTTCTTTATAGTAATACCCGTGATA
ATCGGGGGCTTTGGGAACTGACTTGTTCCCTTAATAATTGGCGCCCCTGATATAGCCTTT
CCCCGTATAAACAACATAAGTTTCTGGCTTTTACCCCCATCTTTCCTTCTTCTACTAGCC
TCCTCAGGGGTTGAAGCTGGAGCAGGCACAGGTTGAACTGTTTATCCCCCTCTTGCCGGA
AATTTAGCACATGCAGGAGCTTCTGTAGACCTAACCATTTTCTCACTCCACCTTGCTGGG
GTATCTTCTATTTTAGGGGCAATCAACTTTATCACTACTATTATTAATATAAAACCCCCA
GCTATTTCACAATATCAGACCCCCTTATTTGTATGAGCTGTTTTAATTACAGCAGTTCTC
CTTCTCCTTTCACTTCCCGTATTAGCAGCCGGAATTACAATG
