# Supplementary material for: Molecular and morphological data of the freshwater fish Glandulocauda melanopleura (Characiformes: Characidae) provide evidences of river captures and local differentiation in the Brazilian Atlantic Forest
Source: PLoS One. 2018 Mar 26;13(3):e0194247. doi: 10.1371/journal.pone.0194247 (PMC5868800; doi:10.1371/journal.pone.0194247)
Supplement: S2 Table — (XLS) [file pone.0194247.s007.xls]

## Sheet: FINAL
S2 Table. Morphometrics of Glandulocauda melanopleura. Standard length (SL) is expressed in mm; measurements through bony head length are percentages of SL; the last four entries are percentages head length. N = sample size; SD = standard deviation.
Males			Upper Tietê					Itanhaém					Guaratuba					Ribeira de Iguape					Itatinga
	N	Min.	Max.	Mean	SD	N	Min.	Max.	Mean	SD	N	Min.	Max.	Mean	SD	N	Min.	Max.	Mean	SD	N	Min.	Max.	Mean	SD
Standard length (mm)	8	34.0	58.3	41.3	-	10	34.7	55.6	49.0	-	29	27.4	39.3	35.3	-	2	44.5	48.7	46.6	-	-	-	-	-	-
Depth at dorsal-fin origin	8	32.0	38.6	34.4	2.2	10	31.1	35.7	33.1	1.6	29	30.0	36.7	33.1	1.5	2	34.1	34.4	34.2	0.2	-	-	-	-	-
Snout to dorsal-fin origin	8	53.2	57.6	55.1	1.5	10	53.6	56.3	55.1	0.8	29	49.2	56.2	52.4	1.4	2	54.4	54.6	54.5	0.1	-	-	-	-	-
Snout to pectoral-fin origin	8	24.6	26.4	25.9	0.6	10	25.5	28.1	26.7	0.9	29	24.5	29.7	26.6	1.1	2	24.0	25.7	24.9	1.1	-	-	-	-	-
Snout to pelvic-fin origin	8	42.0	47.3	44.1	1.7	9	43.7	48.5	46.2	1.7	29	41.5	47.2	44.3	1.7	2	41.6	44.1	42.9	1.8	-	-	-	-	-
Snout to anal-fin origin	8	57.5	61.1	59.4	1.0	10	57.6	63.4	60.0	2.0	29	54.7	62.9	58.7	2.3	2	56.4	58.9	57.7	1.8	-	-	-	-	-
Caudal peduncle depth	8	14.3	18.2	16.0	1.4	10	15.6	17.5	16.5	0.5	29	15.1	18.1	16.8	0.8	2	16.2	16.6	16.4	0.3	-	-	-	-	-
Caudal peduncle length	8	10.3	15.4	12.0	1.6	10	12.2	14.8	13.7	0.9	29	11.3	15.6	13.7	1.0	2	10.1	10.6	10.3	0.4	-	-	-	-	-
Pectoral-fin length	8	21.6	23.o	22.3	0.5	10	19.4	24.0	21.7	1.7	29	24.4	28.0	26.4	1.0	2	21.2	24.3	22.7	2.2	-	-	-	-	-
Pelvic-fin length	8	15.1	18.0	16.4	1.0	9	14.7	17.1	15.6	0.8	29	16.8	19.9	18.3	0.7	2	14.6	16.0	15.3	1.0	-	-	-	-	-
Dorsal-fin base length	8	11.5	15.4	13.9	1.3	10	13.3	16.4	14.4	0.9	29	14.7	18.3	16.0	0.9	2	15.0	15.7	15.4	0.5	-	-	-	-	-
Dorsal-fin heigth	8	21.5	24.9	23.6	1.0	9	20.1	24.6	22.8	1.8	28	24.7	27.8	26.6	0.9	2	24.0	24.5	24.3	0.3	-	-	-	-	-
Anal-fin base length	8	30.7	37.8	35.4	2.2	10	30.0	37.7	32.4	2.6	29	30.2	36.1	32.5	1.4	2	36.2	36.6	36.4	0.3	-	-	-	-	-
Anal-fin lobe length	8	19.4	22.3	21.1	1.0	9	17.6	25.3	20.7	2.5	29	22.6	26.4	24.6	1.1	1	22.0	22.0	22.0	0.0	-	-	-	-	-
Eye to dorsal-fin origin	8	42.2	47.0	44.2	1.7	10	42.4	46.1	44.3	1.3	29	39.7	44.8	42.0	1.3	2	44.1	44.5	44.3	0.2	-	-	-	-	-
Dorsal-fin origin to caudal-fin base	8	47.4	51.4	49.7	1.2	10	46.1	54.3	51.1	2.2	29	49.3	55.3	51.8	1.5	2	50.7	50.8	50.8	0.0	-	-	-	-	-
Head length	8	24.4	26.4	25.4	0.6	10	24.2	27.5	25.5	1.0	29	23.7	28.5	25.7	1.1	2	23.8	24.6	24.2	0.6	-	-	-	-	-
Horizontal eye diameter	8	26.0	32.0	30.4	2.0	10	24.5	32.7	27.2	3.0	29	25.7	33.3	29.7	1.6	2	29.2	30.2	29.7	0.7	-	-	-	-	-
Snout length	8	22.0	26.6	24.3	1.6	10	21.6	26.9	24.3	1.7	29	18.6	31.7	24.0	2.2	2	23.6	24.2	23.9	0.4	-	-	-	-	-
Least interorbital width	8	32.0	37.7	35.1	1.9	10	35.3	38.3	36.7	1.0	29	30.8	43.2	35.1	2.5	2	35.8	35.8	35.8	0.0	-	-	-	-	-
Upper law length	8	42.2	48.9	44.9	2.0	10	44.9	50.0	46.5	1.7	29	43.8	51.7	47.9	2.1	2	45.8	49.1	47.4	2.3	-	-	-	-	-
Females and juveniles			Upper Tietê					Itanhaém					Guaratuba					Ribeira de Iguape					Itatinga
	N	Min.	Max.	Mean	SD	N	Min.	Max.	Mean	SD	N	Min.	Max.	Mean	SD	N	Min.	Max.	Mean	SD	N	Min.	Max.	Mean	SD
Standard length (mm)	14	24.9	43.6	30.0	-	6	29.1	42.1	35.5	-	36	17.9	42.7	31.7	-	-	-	-	-	-	2	26.2	26.6	26.4	-
Depth at dorsal-fin origin	14	26.6	33.2	29.9	2.1	6	26.9	33.3	29.4	2.2	36	28.7	34.3	31.1	1.5	-	-	-	-	-	2	30.1	30.9	30.5	0.6
Snout to dorsal-fin origin	14	53.0	56.8	54.4	1.0	6	53.9	57.0	55.0	1.1	36	50.5	56.4	53.6	1.3	-	-	-	-	-	2	54.9	56.1	55.5	0.9
Snout to pectoral-fin origin	14	23.8	26.9	25.8	0.9	6	24.7	30.2	26.9	2.0	36	24.9	28.7	26.8	1.0	-	-	-	-	-	2	27.	28.2	27.7	0.8
Snout to pelvic-fin origin	14	40.2	45.5	43.6	1.6	6	43.9	46.8	45.6	1.1	36	43.1	48.0	45.0	1.2	-	-	-	-	-	2	46.6	47.0	46.8	0.3
Snout to anal-fin origin	14	57.3	61.8	59.7	1.2	6	57.3	64.9	61.2	2.6	36	57.9	65.2	60.4	1.7	-	-	-	-	-	2	61.1	62.0	61.5	0.7
Caudal peduncle depth	14	11.1	15.1	12.8	1.0	6	13.3	15.2	14.4	0.7	36	12.3	16.2	14.8	0.8	-	-	-	-	-	2	15.0	15.6	15.3	0.4
Caudal peduncle length	14	8.5	12.4	10.6	1.1	6	11.1	14.9	12.8	1.3	36	9.5	15.7	12.9	1.5	-	-	-	-	-	2	12.6	12.8	12.7	0.1
Pectoral-fin length	14	19.0	23.3	21.3	1.4	6	18.2	22.6	20.1	1.4	36	21.9	26.2	24.0	1.0	-	-	-	-	-	2	21.8	22.1	22.0	0.2
Pelvic-fin length	14	12.9	16.7	14.4	1.0	6	14.1	16.1	15.0	0.8	36	14.4	17.1	15.7	0.7	-	-	-	-	-	2	16.2	17.2	16.7	0.7
Dorsal-fin base length	14	10.2	14.1	12.5	1.0	4	12.6	13.8	13.0	0.5	36	12.8	16.5	14.5	0.8	-	-	-	-	-	2	16.2	16.4	16.3	0.2
Dorsal-fin heigth	13	19.5	25.3	22.5	1.6	4	20.6	24.9	22.9	2.0	36	22.6	28.0	25.3	1.6	-	-	-	-	-	2	27.9	28.2	28.0	0.2
Anal-fin base length	14	32.1	37.3	34.2	1.5	6	26.6	31.3	28.7	2.0	36	28.4	32.6	30.6	1.2	-	-	-	-	-	2	27.9	29.3	28.6	1.0
Anal-fin lobe length	14	18.4	22.5	21.1	1.1	6	16.7	22.1	19.6	2.0	35	20.5	25.1	23.0	1.2	-	-	-	-	-	2	21.4	22.1	21.8	0.5
Eye to dorsal-fin origin	14	40.3	44.6	42.6	1.3	6	42.0	45.0	43.4	1.1	36	40.5	55.3	43.1	2.3	-	-	-	-	-	2	42.1	43.1	42.6	0.7
Dorsal-fin origin to caudal-fin base	14	44.2	51.1	47.3	1.7	6	47.1	51.9	48.9	1.7	36	48.0	52.5	50.0	1.3	-	-	-	-	-	2	48.5	48.9	48.7	0.3
Head length	14	23.2	27.7	25.5	1.2	6	23.5	27.5	25.9	1.4	36	24.1	29.6	26.4	1.2	-	-	-	-	-	2	28.2	28.6	28.4	0.3
Horizontal eye diameter	14	29.6	37.1	33.8	1.9	6	27.6	31.6	29.5	1.6	36	28.0	35.2	31.2	1.9	-	-	-	-	-	2	29.3	30.7	30.0	0.9
Snout length	14	19.1	27.3	23.6	2.1	6	20.3	23.9	22.1	1.3	36	18.4	27.8	23.6	2.2	-	-	-	-	-	2	22.7	24.0	23.3	0.9
Least interorbital width	14	31.4	39.1	35.5	2.2	6	33.7	37.6	35.2	1.4	36	30.8	41.0	36.1	2.4	-	-	-	-	-	2	30.7	33.3	32.0	1.9
Upper law length	14	41.7	46.7	43.9	1.2	6	45.6	50.0	47.7	1.8	36	42.5	51.0	47.2	2.3	-	-	-	-	-	2	45.3	46.7	46.0	0.9
